# Supplementary material for: Notes on the scorpions (Arachnida, Scorpiones) from Xizang with the redescription of Scorpiops jendeki Kovařík, 2000 (Scorpiones, Euscorpiidae) from Yunnan (China)
Source: Zookeys. 2013 May 17;(301):51–99. doi: 10.3897/zookeys.301.4608 (PMC3689136; doi:10.3897/zookeys.301.4608)
Supplement: XML Treatment for Hottentotta songi [file zookeys.301.4608-treatment1.xml]

<!DOCTYPE tp:taxon-treatment
  PUBLIC "-//TaxonX//DTD Taxonomic Treatment Publishing DTD v0 20100105//EN" "tax-treatment-NSO.dtd">
<tp:taxon-treatment xmlns:tp="http://www.plazi.org/taxpub"><tp:treatment-meta><mixed-citation publication-type="journal"><person-group><name><surname>Di</surname><given-names>Zhiyong</given-names></name><name><surname>Xu</surname><given-names>Xiaobo</given-names></name><name><surname>Cao</surname><given-names>Zhijian</given-names></name><name><surname>Wu</surname><given-names>Yingliang</given-names></name><name><surname>Li</surname><given-names>Wenxin</given-names></name></person-group><article-title>Notes on the scorpions (Arachnida, Scorpiones) from Xizang with the redescription of 
                    <italic>Scorpiops jendeki</italic> Kovařík, 2000 (Scorpiones, Euscorpiidae) from Yunnan (China)</article-title><source>Zookeys</source><day>17</day><month>5</month><year>2013</year><volume>2013</volume><issue>301</issue><fpage>51</fpage><lpage>99</lpage><pub-id pub-id-type="doi">10.3897/zookeys.301.4608</pub-id></mixed-citation></tp:treatment-meta><tp:nomenclature><tp:taxon-name>
                            <tp:taxon-name-part taxon-name-part-type="genus">Hottentotta</tp:taxon-name-part>
                            <tp:taxon-name-part taxon-name-part-type="species">songi</tp:taxon-name-part>
                        <object-id xmlns:xlink="http://www.w3.org/1999/xlink" xlink:type="simple">http://species-id.net/wiki/Hottentotta_songi</object-id>
								</tp:taxon-name><tp:taxon-authority>(Lourenço, Qi &amp; Zhu, 2005)</tp:taxon-authority><tp:nomenclature-citation-list><tp:nomenclature-citation><tp:taxon-name>Mesobuthus songi</tp:taxon-name><comment> Lourenço, Qi &amp; Zhu, 2005: 3–8, figs 1–17, tab. 1.</comment></tp:nomenclature-citation><tp:nomenclature-citation><tp:taxon-name>Hottentotta songi</tp:taxon-name><comment>: Teruel &amp; Rein, 2010: 7; Sun et al., 2010: 40–12, figs 25–29.</comment></tp:nomenclature-citation></tp:nomenclature-citation-list></tp:nomenclature><tp:treatment-sec sec-type="Type specimens"><title>Type specimens.</title><p>Holotype, male; Paratypes, 9 males and 9 females, China, Xizang, south region of Pulan, low valley of the river Kongque He, near to the border with Nepal, 7/1931. Male holotype, 7 male and 8 female paratypes deposited in MNHN. 2 male and 1 female paratypes deposited in MHBU.</p></tp:treatment-sec><tp:treatment-sec sec-type="Distribution"><title>Distribution.</title><p>Burang County (Pulan Xian) (China).</p></tp:treatment-sec></tp:taxon-treatment>
