# Supplementary material for: Notes on the scorpions (Arachnida, Scorpiones) from Xizang with the redescription of Scorpiops jendeki Kovařík, 2000 (Scorpiones, Euscorpiidae) from Yunnan (China)
Source: Zookeys. 2013 May 17;(301):51–99. doi: 10.3897/zookeys.301.4608 (PMC3689136; doi:10.3897/zookeys.301.4608)
Supplement: XML Treatment for Isometrus (Reddyanus) tibetanus [file zookeys.301.4608-treatment2.xml]

<!DOCTYPE tp:taxon-treatment
  PUBLIC "-//TaxonX//DTD Taxonomic Treatment Publishing DTD v0 20100105//EN" "tax-treatment-NSO.dtd">
<tp:taxon-treatment xmlns:tp="http://www.plazi.org/taxpub"><tp:treatment-meta><mixed-citation publication-type="journal"><person-group><name><surname>Di</surname><given-names>Zhiyong</given-names></name><name><surname>Xu</surname><given-names>Xiaobo</given-names></name><name><surname>Cao</surname><given-names>Zhijian</given-names></name><name><surname>Wu</surname><given-names>Yingliang</given-names></name><name><surname>Li</surname><given-names>Wenxin</given-names></name></person-group><article-title>Notes on the scorpions (Arachnida, Scorpiones) from Xizang with the redescription of 
                    <italic>Scorpiops jendeki</italic> Kovařík, 2000 (Scorpiones, Euscorpiidae) from Yunnan (China)</article-title><source>Zookeys</source><day>17</day><month>5</month><year>2013</year><volume>2013</volume><issue>301</issue><fpage>51</fpage><lpage>99</lpage><pub-id pub-id-type="doi">10.3897/zookeys.301.4608</pub-id></mixed-citation></tp:treatment-meta><tp:nomenclature><tp:taxon-name>
                            <tp:taxon-name-part taxon-name-part-type="genus">Isometrus</tp:taxon-name-part>
                            (<tp:taxon-name-part taxon-name-part-type="subgenus">Reddyanus</tp:taxon-name-part>)
                            <tp:taxon-name-part taxon-name-part-type="species">tibetanus</tp:taxon-name-part>
                        <object-id xmlns:xlink="http://www.w3.org/1999/xlink" xlink:type="simple">http://species-id.net/wiki/Isometrus_tibetanus</object-id>
								</tp:taxon-name><tp:taxon-authority>Lourenço &amp; Zhu, 2008</tp:taxon-authority><tp:nomenclature-citation-list><tp:nomenclature-citation><tp:taxon-name>Isometrus (Reddyanus) tibetanus</tp:taxon-name><comment> Lourenço &amp; Zhu, 2008: 268–270, figs 14–26, 32, tab. 1.</comment></tp:nomenclature-citation></tp:nomenclature-citation-list></tp:nomenclature><tp:treatment-sec sec-type="Type specimens"><title>Type specimens.</title><p>Holotype, male, China, Xizang Region of Chesu (?), 10/1970, Lindberg leg., deposited in MHBU.</p></tp:treatment-sec><tp:treatment-sec sec-type="Distribution"><title>Distribution.</title><p>Chesu (?, China).</p></tp:treatment-sec></tp:taxon-treatment>
