# Supplementary material for: Notes on the scorpions (Arachnida, Scorpiones) from Xizang with the redescription of Scorpiops jendeki Kovařík, 2000 (Scorpiones, Euscorpiidae) from Yunnan (China)
Source: Zookeys. 2013 May 17;(301):51–99. doi: 10.3897/zookeys.301.4608 (PMC3689136; doi:10.3897/zookeys.301.4608)
Supplement: XML Treatment for Chaerilus conchiformus [file zookeys.301.4608-treatment3.xml]

<!DOCTYPE tp:taxon-treatment
  PUBLIC "-//TaxonX//DTD Taxonomic Treatment Publishing DTD v0 20100105//EN" "tax-treatment-NSO.dtd">
<tp:taxon-treatment xmlns:tp="http://www.plazi.org/taxpub"><tp:treatment-meta><mixed-citation publication-type="journal"><person-group><name><surname>Di</surname><given-names>Zhiyong</given-names></name><name><surname>Xu</surname><given-names>Xiaobo</given-names></name><name><surname>Cao</surname><given-names>Zhijian</given-names></name><name><surname>Wu</surname><given-names>Yingliang</given-names></name><name><surname>Li</surname><given-names>Wenxin</given-names></name></person-group><article-title>Notes on the scorpions (Arachnida, Scorpiones) from Xizang with the redescription of 
                    <italic>Scorpiops jendeki</italic> Kovařík, 2000 (Scorpiones, Euscorpiidae) from Yunnan (China)</article-title><source>Zookeys</source><day>17</day><month>5</month><year>2013</year><volume>2013</volume><issue>301</issue><fpage>51</fpage><lpage>99</lpage><pub-id pub-id-type="doi">10.3897/zookeys.301.4608</pub-id></mixed-citation></tp:treatment-meta><tp:nomenclature><tp:taxon-name>
                            <tp:taxon-name-part taxon-name-part-type="genus">Chaerilus</tp:taxon-name-part>
                            <tp:taxon-name-part taxon-name-part-type="species">conchiformus</tp:taxon-name-part>
                        <object-id xmlns:xlink="http://www.w3.org/1999/xlink" xlink:type="simple">http://species-id.net/wiki/Chaerilus_conchiformus</object-id>
								</tp:taxon-name><tp:taxon-authority>Zhu, Han &amp; Lourenço, 2008</tp:taxon-authority><tp:nomenclature-citation-list><tp:nomenclature-citation><tp:taxon-name>Chaerilus pictus</tp:taxon-name><comment>: Qi, Zhu &amp; Lourenço, 2005:34–38, figs 126–144.</comment></tp:nomenclature-citation><tp:nomenclature-citation><tp:taxon-name>Chaerilus conchiformus</tp:taxon-name><comment> Zhu, Han &amp; Lourenço, 2008: 38–44, figs 1–21, tab. 1.</comment></tp:nomenclature-citation></tp:nomenclature-citation-list></tp:nomenclature><tp:treatment-sec sec-type="Type specimens"><title>Type specimens.</title><p>Holotype, female, China, Xizang, Nyingchi County, Bayi Town, <named-content xmlns:xlink="http://www.w3.org/1999/xlink" content-type="dwc:verbatimCoordinates" xlink:type="simple">29°41'N, 94°21'E</named-content>, 17/8/2002, Ming-Sheng Zhu leg. (Ar.–MHU–XZ0201); Paratype, 1 female juvenile, China, Xizang, Nyingchi County, Bayi town, 6/8/2003, Feng Zhang leg. (Ar.–MHU–XZ0202); Paratypes, 6 females, China, Xizang, Nyingchi County, Baishuwang Town, <named-content xmlns:xlink="http://www.w3.org/1999/xlink" content-type="dwc:verbatimCoordinates" xlink:type="simple">29°34'N, 94°30'E</named-content>, 7/2006, Ming-Sheng Zhu, Xiao-Feng Yang and Long Liu leg. (Ar.–MHU–XZ0601-0606); Paratype,1 male, China, Xizang, Mainling County, Pai Town, <named-content xmlns:xlink="http://www.w3.org/1999/xlink" content-type="dwc:verbatimCoordinates" xlink:type="simple">29°12'N, 94°06' E</named-content>, 30/7/2006, Zhu Ming-Sheng, Yang Xiao-Feng and Liu Long leg. (Ar.–MHU–XZ0102) (deposited in MHBU).</p></tp:treatment-sec><tp:treatment-sec sec-type="Habitat"><title>Habitat.</title><p>Under the stones in the farmland (highland barley) and forest (cypress).</p></tp:treatment-sec><tp:treatment-sec sec-type="Distribution"><title>Distribution.</title><p>Mainling County and Nyingchi County (China).</p></tp:treatment-sec></tp:taxon-treatment>
