# Supplementary material for: Notes on the scorpions (Arachnida, Scorpiones) from Xizang with the redescription of Scorpiops jendeki Kovařík, 2000 (Scorpiones, Euscorpiidae) from Yunnan (China)
Source: Zookeys. 2013 May 17;(301):51–99. doi: 10.3897/zookeys.301.4608 (PMC3689136; doi:10.3897/zookeys.301.4608)
Supplement: XML Treatment for Chaerilus mainlingensis [file zookeys.301.4608-treatment5.xml]

<!DOCTYPE tp:taxon-treatment
  PUBLIC "-//TaxonX//DTD Taxonomic Treatment Publishing DTD v0 20100105//EN" "tax-treatment-NSO.dtd">
<tp:taxon-treatment xmlns:tp="http://www.plazi.org/taxpub"><tp:treatment-meta><mixed-citation publication-type="journal"><person-group><name><surname>Di</surname><given-names>Zhiyong</given-names></name><name><surname>Xu</surname><given-names>Xiaobo</given-names></name><name><surname>Cao</surname><given-names>Zhijian</given-names></name><name><surname>Wu</surname><given-names>Yingliang</given-names></name><name><surname>Li</surname><given-names>Wenxin</given-names></name></person-group><article-title>Notes on the scorpions (Arachnida, Scorpiones) from Xizang with the redescription of 
                    <italic>Scorpiops jendeki</italic> Kovařík, 2000 (Scorpiones, Euscorpiidae) from Yunnan (China)</article-title><source>Zookeys</source><day>17</day><month>5</month><year>2013</year><volume>2013</volume><issue>301</issue><fpage>51</fpage><lpage>99</lpage><pub-id pub-id-type="doi">10.3897/zookeys.301.4608</pub-id></mixed-citation></tp:treatment-meta><tp:nomenclature><tp:taxon-name>
                            <tp:taxon-name-part taxon-name-part-type="genus">Chaerilus</tp:taxon-name-part>
                            <tp:taxon-name-part taxon-name-part-type="species">mainlingensis</tp:taxon-name-part>
                        <object-id xmlns:xlink="http://www.w3.org/1999/xlink" xlink:type="simple">http://species-id.net/wiki/Chaerilus_mainlingensis</object-id>
								</tp:taxon-name><tp:taxon-authority>Di &amp; Zhu, 2009</tp:taxon-authority><tp:nomenclature-citation-list><tp:nomenclature-citation><tp:taxon-name>Chaerilus mainlingensis</tp:taxon-name><comment> Di &amp; Zhu, 2009a: 97–102, figs 1–16.</comment></tp:nomenclature-citation></tp:nomenclature-citation-list></tp:nomenclature><tp:treatment-sec sec-type="Type specimens"><title>Type specimens.</title><p>Holotype, female, China, Xizang, Mainling County, the Estate of Gongbuwang, 12/7/2008, Zhi-Yong Di and Guo-Dong Ren leg. (Ar.-MHU-XZML0801); 1 female paratype, same data as holotype (Ar.-MHU-XZML0802) (deposited in MHBU).</p></tp:treatment-sec><tp:treatment-sec sec-type="Habitat"><title>Habitat.</title><p>Under the stones of mixed forest.</p></tp:treatment-sec><tp:treatment-sec sec-type="Distribution"><title>Distribution.</title><p>Mainling County (China).</p><!--PageBreak--></tp:treatment-sec></tp:taxon-treatment>
