# Supplementary material for: Notes on the scorpions (Arachnida, Scorpiones) from Xizang with the redescription of Scorpiops jendeki Kovařík, 2000 (Scorpiones, Euscorpiidae) from Yunnan (China)
Source: Zookeys. 2013 May 17;(301):51–99. doi: 10.3897/zookeys.301.4608 (PMC3689136; doi:10.3897/zookeys.301.4608)
Supplement: XML Treatment for Chaerilus tessellatus [file zookeys.301.4608-treatment7.xml]

<!DOCTYPE tp:taxon-treatment
  PUBLIC "-//TaxonX//DTD Taxonomic Treatment Publishing DTD v0 20100105//EN" "tax-treatment-NSO.dtd">
<tp:taxon-treatment xmlns:tp="http://www.plazi.org/taxpub"><tp:treatment-meta><mixed-citation publication-type="journal"><person-group><name><surname>Di</surname><given-names>Zhiyong</given-names></name><name><surname>Xu</surname><given-names>Xiaobo</given-names></name><name><surname>Cao</surname><given-names>Zhijian</given-names></name><name><surname>Wu</surname><given-names>Yingliang</given-names></name><name><surname>Li</surname><given-names>Wenxin</given-names></name></person-group><article-title>Notes on the scorpions (Arachnida, Scorpiones) from Xizang with the redescription of 
                    <italic>Scorpiops jendeki</italic> Kovařík, 2000 (Scorpiones, Euscorpiidae) from Yunnan (China)</article-title><source>Zookeys</source><day>17</day><month>5</month><year>2013</year><volume>2013</volume><issue>301</issue><fpage>51</fpage><lpage>99</lpage><pub-id pub-id-type="doi">10.3897/zookeys.301.4608</pub-id></mixed-citation></tp:treatment-meta><tp:nomenclature><tp:taxon-name>
                            <tp:taxon-name-part taxon-name-part-type="genus">Chaerilus</tp:taxon-name-part>
                            <tp:taxon-name-part taxon-name-part-type="species">tessellatus</tp:taxon-name-part>
                        <object-id xmlns:xlink="http://www.w3.org/1999/xlink" xlink:type="simple">http://species-id.net/wiki/Chaerilus_tessellatus</object-id>
								</tp:taxon-name><tp:taxon-authority>Qi,Zhu &amp; Lourenço, 2005</tp:taxon-authority><tp:nomenclature-citation-list><tp:nomenclature-citation><tp:taxon-name>Chaerilus tessellatus</tp:taxon-name><comment> Qi, Zhu &amp; Lourenço, 2005: 30, 34, figs 109–125; Zhu, Han &amp; Lourenço, 2008: 44–47, figs 30–44, tab. 1.</comment></tp:nomenclature-citation></tp:nomenclature-citation-list></tp:nomenclature><tp:treatment-sec sec-type="Type specimens"><title>Type specimens.</title><p>Holotype, female, China, Xizang, Mêdog County, Beibeng Town, <named-content xmlns:xlink="http://www.w3.org/1999/xlink" content-type="dwc:verbatimCoordinates" xlink:type="simple">29°02'N, 95°03'E</named-content>, 22/8/2003, Feng Zhang leg. (MHBU, Ar.–MHU–XZ0301); 2 female paratypes, China, Xizang, Bomi County, <named-content xmlns:xlink="http://www.w3.org/1999/xlink" content-type="dwc:verbatimCoordinates" xlink:type="simple">29°08'N, 95°07'E</named-content>, 14/8/2002, Ming-Sheng Zhu leg. (MHBU, Ar.–MHU–XZ0203; another deposited in MNHN); 1 female paratype, China, Xizang, Mêdog County, 108K-8K, 17/8/2003, Feng Zhang leg. (MHBU, Ar.–MHU–XZ0302).</p></tp:treatment-sec><tp:treatment-sec sec-type="Other materials reported"><title>Other materials reported.</title><p>1 female, China, Xizang, Bomi County, Mt. Sela, 3/8/2002, Ming-Sheng Zhu leg. (MHBU, Ar.–MHU–XZ0204); 2 femalejuveniles. China, Xizang, Nyingchi County, Dongjiu villige, 21/9/2007, Fu-Ming Shi leg. (MHBU, Ar.–MHU–XZ0401-02).</p></tp:treatment-sec><tp:treatment-sec sec-type="Distribution"><title>Distribution.</title><p>Bomê County (Bomi), Mêdog County and Nyingchi County (China).</p></tp:treatment-sec></tp:taxon-treatment>
