# Supplementary material for: Notes on the scorpions (Arachnida, Scorpiones) from Xizang with the redescription of Scorpiops jendeki Kovařík, 2000 (Scorpiones, Euscorpiidae) from Yunnan (China)
Source: Zookeys. 2013 May 17;(301):51–99. doi: 10.3897/zookeys.301.4608 (PMC3689136; doi:10.3897/zookeys.301.4608)
Supplement: XML Treatment for Chaerilus tryznai [file zookeys.301.4608-treatment9.xml]

<!DOCTYPE tp:taxon-treatment
  PUBLIC "-//TaxonX//DTD Taxonomic Treatment Publishing DTD v0 20100105//EN" "tax-treatment-NSO.dtd">
<tp:taxon-treatment xmlns:tp="http://www.plazi.org/taxpub"><tp:treatment-meta><mixed-citation publication-type="journal"><person-group><name><surname>Di</surname><given-names>Zhiyong</given-names></name><name><surname>Xu</surname><given-names>Xiaobo</given-names></name><name><surname>Cao</surname><given-names>Zhijian</given-names></name><name><surname>Wu</surname><given-names>Yingliang</given-names></name><name><surname>Li</surname><given-names>Wenxin</given-names></name></person-group><article-title>Notes on the scorpions (Arachnida, Scorpiones) from Xizang with the redescription of 
                    <italic>Scorpiops jendeki</italic> Kovařík, 2000 (Scorpiones, Euscorpiidae) from Yunnan (China)</article-title><source>Zookeys</source><day>17</day><month>5</month><year>2013</year><volume>2013</volume><issue>301</issue><fpage>51</fpage><lpage>99</lpage><pub-id pub-id-type="doi">10.3897/zookeys.301.4608</pub-id></mixed-citation></tp:treatment-meta><tp:nomenclature><tp:taxon-name>
                            <tp:taxon-name-part taxon-name-part-type="genus">Chaerilus</tp:taxon-name-part>
                            <tp:taxon-name-part taxon-name-part-type="species">tryznai</tp:taxon-name-part>
                        <object-id xmlns:xlink="http://www.w3.org/1999/xlink" xlink:type="simple">http://species-id.net/wiki/Chaerilus_tryznai</object-id>
								</tp:taxon-name><tp:taxon-authority>Kovařík, 2000</tp:taxon-authority><tp:nomenclature-citation-list><tp:nomenclature-citation><tp:taxon-name>Chaerilus tryznai</tp:taxon-name><comment> Kovařík, 2000a: 65–66, figs 32–33, tabs 1–2.</comment></tp:nomenclature-citation><tp:nomenclature-citation><tp:taxon-name>Chaerilus tryznai</tp:taxon-name><comment>: Zhu, Han &amp; Lourenço, 2008: 47–51, figs 45–60, tab. 1.</comment></tp:nomenclature-citation></tp:nomenclature-citation-list></tp:nomenclature><tp:treatment-sec sec-type="Type specimens"><title>Type specimens.</title><p>Holotype, male; Allotype and Paratype (No. 1), 2 females; Paratypes Nos. 2–12, 10 females and 1 immature, China, Xizang, Bomi County, <named-content xmlns:xlink="http://www.w3.org/1999/xlink" content-type="dwc:verbatimCoordinates" xlink:type="simple">29°52'N, 95°45'E</named-content>, 3000m, M. Tryzna &amp; O. Safranek, FKCP.</p></tp:treatment-sec><tp:treatment-sec sec-type="Other materials reported"><title>Other materials reported.</title><p>China, Xizang, Mêdog County, <named-content xmlns:xlink="http://www.w3.org/1999/xlink" content-type="dwc:verbatimCoordinates" xlink:type="simple">29°02’N, 95°03’E</named-content>, Hanmi Village, 11/8/2006, 1 female, Zhi-Shun Song leg. (Ar.–MHU–XZ0607) (in MHBU); China, Xizang, Mêdog County, Hanmi Village, 10/8/2006, 1 female, Zhi-Shun Song leg. Zhi-Shun Song leg. (Ar.–MHU–XZ0608) (deposited in MHBU).</p></tp:treatment-sec><tp:treatment-sec sec-type="Habitat"><title>Habitat.</title><p>Under the stones in the mixed forest.</p></tp:treatment-sec><tp:treatment-sec sec-type="Distribution"><title>Distribution.</title><p>Bomê County, Mêdog County (China).</p></tp:treatment-sec><tp:treatment-sec sec-type="Comments"><title>Comments.</title><p>Five related species with close geographical distribution, <italic><tp:taxon-name>Chaerilus assamensis</tp:taxon-name></italic>: Kraepelin, 1913, <italic><tp:taxon-name>Chaerilus conchiformus</tp:taxon-name></italic>, <italic><tp:taxon-name>Chaerilus dibangvalleycus</tp:taxon-name></italic>, <italic><tp:taxon-name>Chaerilus mainlingensis</tp:taxon-name></italic>, and <italic><tp:taxon-name>Chaerilus tryznai</tp:taxon-name></italic>, all with 7–8 granulated cutting edges on the movable fingers of pedipalp (<xref ref-type="bibr" rid="B2">Bastawade, 2006</xref>; Di &amp; Zhu, 2009; <xref ref-type="bibr" rid="B23">Kovařík, 2000a</xref>; <xref ref-type="bibr" rid="B53">Zhu, Han &amp; Lourenço, 2008</xref>). <italic><tp:taxon-name>Chaerilus assamensis</tp:taxon-name></italic> was described by type specimen from Assam (India), its original description is poor (see Kraepelin, 1913). <xref ref-type="bibr" rid="B23">Kovařík (2000a: 69)</xref>, who analysed the old reference, recorded three characters of <italic><tp:taxon-name>Chaerilus assamensis</tp:taxon-name></italic>: middle and lateral eyes present; 7–8 granulated cutting edges on the movable fingers of pedipalp; the anterior margin of carapace arched in males. <xref ref-type="bibr" rid="B33">Lourenço and Duhem (2010)</xref> thought <italic><tp:taxon-name>Chaerilus tryznai</tp:taxon-name></italic>, with few differences from <italic><tp:taxon-name>Chaerilus assamensis</tp:taxon-name></italic>, may prove to be conspecific. Both sexes of <italic><tp:taxon-name>Chaerilus conchiformus</tp:taxon-name></italic>, <italic><tp:taxon-name>Chaerilus dibangvalleycus</tp:taxon-name></italic> and <italic><tp:taxon-name>Chaerilus tryznai</tp:taxon-name></italic> have anterior margin truncated,but only females of <italic><tp:taxon-name>Chaerilus mainlingensis</tp:taxon-name></italic> have same anterior margin of carapace as <italic><tp:taxon-name>Chaerilus dibangvalleycus</tp:taxon-name></italic>. Except <italic><tp:taxon-name>Chaerilus assamensis</tp:taxon-name></italic> with poor information, other 4 species can be identified by the key provided in this paper.</p></tp:treatment-sec><ref-list><ref id="B2"><mixed-citation xmlns:xlink="http://www.w3.org/1999/xlink" xlink:type="simple"><person-group><name name-style="western"><surname>Bastawade</surname><given-names>DB</given-names></name></person-group> (<year>2006</year>) <article-title>Arachnida: Scorpionida, Uropygi, Schizomida and Oncopodid Opiliones (Chelicerata). Zool. Surv, India.</article-title><source>Fauna of Arunachal Pradesh, State Fauna Series</source><volume>13</volume> (<issue>2</issue>): <fpage>449</fpage>-<lpage>465</lpage>.</mixed-citation></ref><ref id="B23"><mixed-citation xmlns:xlink="http://www.w3.org/1999/xlink" xlink:type="simple"><person-group><name name-style="western"><surname>Kovařík</surname><given-names>F</given-names></name></person-group> (<year>2000a</year>) <article-title>Revision of family Chaerilidae (Scorpiones),with descriptions of three new species.</article-title><source>Serket</source><volume>7</volume> (<issue>2</issue>): <fpage>38</fpage>-<lpage>77</lpage>.</mixed-citation></ref><ref id="B53"><mixed-citation xmlns:xlink="http://www.w3.org/1999/xlink" xlink:type="simple"><person-group><name name-style="western"><surname>Zhu</surname><given-names>MS</given-names></name><name name-style="western"><surname>Han</surname><given-names>GX</given-names></name><name name-style="western"><surname>Lourenço</surname><given-names>WR</given-names></name></person-group> (<year>2008</year>) <article-title>The chaerilid scorpions of China (Scorpiones: Chaerilidae).</article-title><source>Zootaxa</source><volume>1943</volume>: <fpage>37</fpage>-<lpage>52</lpage>.</mixed-citation></ref><ref id="B33"><mixed-citation xmlns:xlink="http://www.w3.org/1999/xlink" xlink:type="simple"><person-group><name name-style="western"><surname>Lourenço</surname><given-names>WR</given-names></name><name name-style="western"><surname>Duhem</surname><given-names>B</given-names></name></person-group> (<year>2010</year>) <article-title>The genus <italic>Chaerilus</italic> Simon, 1877 (Scorpiones, Chaerilidae) in the Himalayas and description of a new species.</article-title><source>Zookeys</source><volume>37</volume>: <fpage>13</fpage>-<lpage>25</lpage>. doi: <ext-link ext-link-type="uri" xlink:href="http://dx.doi.org/10.3897/zookeys.37.369" xlink:type="simple">10.3897/zookeys.37.369</ext-link></mixed-citation></ref></ref-list></tp:taxon-treatment>
