# Supplementary material for: Notes on the scorpions (Arachnida, Scorpiones) from Xizang with the redescription of Scorpiops jendeki Kovařík, 2000 (Scorpiones, Euscorpiidae) from Yunnan (China)
Source: Zookeys. 2013 May 17;(301):51–99. doi: 10.3897/zookeys.301.4608 (PMC3689136; doi:10.3897/zookeys.301.4608)
Supplement: XML Treatment for Chaerilus wrzecionkoi [file zookeys.301.4608-treatment10.xml]

<!DOCTYPE tp:taxon-treatment
  PUBLIC "-//TaxonX//DTD Taxonomic Treatment Publishing DTD v0 20100105//EN" "tax-treatment-NSO.dtd">
<tp:taxon-treatment xmlns:tp="http://www.plazi.org/taxpub"><tp:treatment-meta><mixed-citation publication-type="journal"><person-group><name><surname>Di</surname><given-names>Zhiyong</given-names></name><name><surname>Xu</surname><given-names>Xiaobo</given-names></name><name><surname>Cao</surname><given-names>Zhijian</given-names></name><name><surname>Wu</surname><given-names>Yingliang</given-names></name><name><surname>Li</surname><given-names>Wenxin</given-names></name></person-group><article-title>Notes on the scorpions (Arachnida, Scorpiones) from Xizang with the redescription of 
                    <italic>Scorpiops jendeki</italic> Kovařík, 2000 (Scorpiones, Euscorpiidae) from Yunnan (China)</article-title><source>Zookeys</source><day>17</day><month>5</month><year>2013</year><volume>2013</volume><issue>301</issue><fpage>51</fpage><lpage>99</lpage><pub-id pub-id-type="doi">10.3897/zookeys.301.4608</pub-id></mixed-citation></tp:treatment-meta><tp:nomenclature><tp:taxon-name>
                            <tp:taxon-name-part taxon-name-part-type="genus">Chaerilus</tp:taxon-name-part>
                            <tp:taxon-name-part taxon-name-part-type="species">wrzecionkoi</tp:taxon-name-part>
                        <object-id xmlns:xlink="http://www.w3.org/1999/xlink" xlink:type="simple">http://species-id.net/wiki/Chaerilus_wrzecionkoi</object-id>
								</tp:taxon-name><tp:taxon-authority>Kovařík, 2012</tp:taxon-authority><tp:nomenclature-citation-list><tp:nomenclature-citation><tp:taxon-name>Chaerilus wrzecionkoi</tp:taxon-name><comment> Kovařík, 2012b: 11–13, figs 62–77.</comment></tp:nomenclature-citation></tp:nomenclature-citation-list></tp:nomenclature><tp:treatment-sec sec-type="Type specimens"><title>Type specimens.</title><p>Holotype, allotype and paratypes, 2 males and 2 females, China, Xizang, Tomi (Tangmai), 30 km W of Donjung, 2075 m a.s.l., 23/6/2007, leg. A. Wrzecionko; FKCP.</p></tp:treatment-sec><tp:treatment-sec sec-type="Distribution"><title>Distribution.</title><p>Tangmai (Tongmai?), Tomi (Bomê County?) (China).</p></tp:treatment-sec><tp:treatment-sec sec-type="Comments"><title>Comments.</title><p><!--PageBreak--><italic><tp:taxon-name>Chaerilus wrzecionkoi</tp:taxon-name></italic> are closest with <italic><tp:taxon-name>Chaerilus mainlingensis</tp:taxon-name></italic> Di &amp; Zhu, 2009 and <italic><tp:taxon-name>Chaerilus tryznai</tp:taxon-name></italic> Kovařík, 2000. Both have manus and patella of pedipalp narrower and longer than other congeneric species. <italic><tp:taxon-name>Chaerilus mainlingensis</tp:taxon-name></italic> has four distinct carinae on the seventh sternite; <italic><tp:taxon-name>Chaerilus wrzecionkoi</tp:taxon-name></italic> has the seventh sternite granulated but without carinae; manus of pedipalp in male narrow and long, chela length/width ratio in male higher than 3 in <italic><tp:taxon-name>Chaerilus tryznai</tp:taxon-name></italic> Kovařík, 2000, while manus of pedipalp in male robust and chela length/width ratio in adults lower than 2.6 in <italic><tp:taxon-name>Chaerilus wrzecionkoi</tp:taxon-name></italic> (see Kovařík, 2012).</p></tp:treatment-sec></tp:taxon-treatment>
