# Supplementary material for: Notes on the scorpions (Arachnida, Scorpiones) from Xizang with the redescription of Scorpiops jendeki Kovařík, 2000 (Scorpiones, Euscorpiidae) from Yunnan (China)
Source: Zookeys. 2013 May 17;(301):51–99. doi: 10.3897/zookeys.301.4608 (PMC3689136; doi:10.3897/zookeys.301.4608)
Supplement: XML Treatment for Scorpiops hardwickii [file zookeys.301.4608-treatment16.xml]

<!DOCTYPE tp:taxon-treatment
  PUBLIC "-//TaxonX//DTD Taxonomic Treatment Publishing DTD v0 20100105//EN" "tax-treatment-NSO.dtd">
<tp:taxon-treatment xmlns:tp="http://www.plazi.org/taxpub"><tp:treatment-meta><mixed-citation publication-type="journal"><person-group><name><surname>Di</surname><given-names>Zhiyong</given-names></name><name><surname>Xu</surname><given-names>Xiaobo</given-names></name><name><surname>Cao</surname><given-names>Zhijian</given-names></name><name><surname>Wu</surname><given-names>Yingliang</given-names></name><name><surname>Li</surname><given-names>Wenxin</given-names></name></person-group><article-title>Notes on the scorpions (Arachnida, Scorpiones) from Xizang with the redescription of 
                    <italic>Scorpiops jendeki</italic> Kovařík, 2000 (Scorpiones, Euscorpiidae) from Yunnan (China)</article-title><source>Zookeys</source><day>17</day><month>5</month><year>2013</year><volume>2013</volume><issue>301</issue><fpage>51</fpage><lpage>99</lpage><pub-id pub-id-type="doi">10.3897/zookeys.301.4608</pub-id></mixed-citation></tp:treatment-meta><tp:nomenclature><tp:taxon-name>
                            <tp:taxon-name-part taxon-name-part-type="genus">Scorpiops</tp:taxon-name-part>
                            <tp:taxon-name-part taxon-name-part-type="species">hardwickii</tp:taxon-name-part>
                        <object-id xmlns:xlink="http://www.w3.org/1999/xlink" xlink:type="simple">http://species-id.net/wiki/Scorpiops_hardwickii</object-id>
								</tp:taxon-name><tp:taxon-authority>(Gervais, 1843)</tp:taxon-authority><tp:nomenclature-citation-list><tp:nomenclature-citation><tp:taxon-name>Scorpiops hardwickii</tp:taxon-name><comment>: Kovařík, 2000b: 175–179, figs 14, 46, 56, 57.</comment></tp:nomenclature-citation><tp:nomenclature-citation><tp:taxon-name>Scorpiops hardwickii hardwickii</tp:taxon-name><comment>:Fet, 2000d: 492.</comment></tp:nomenclature-citation></tp:nomenclature-citation-list></tp:nomenclature><tp:treatment-sec sec-type="Materials reported"><title>Materials reported.</title><p>1 male, 3 females and 3 juveniles, China, Xizang, Nyainqentangha Mts, Lhasa, 3800m, V. Major leg. FKCP.</p></tp:treatment-sec><tp:treatment-sec sec-type="Distribution"><title>Distribution.</title><p>Lhasa, Xizang (China); (Himachal, Uttar, Jammu, Kashmir, Punjab) India; Nepal; Pakistan.</p></tp:treatment-sec><tp:treatment-sec sec-type="Comments"><title>Comments.</title><p>The list of <italic><tp:taxon-name>Scorpiops hardwickii</tp:taxon-name></italic> (Gervais, 1843) “complex”, provided by <xref ref-type="bibr" rid="B29">Kovařík &amp; Ahmed (2009: 10)</xref>, containing 12 species widely distributed in Asia. <xref ref-type="bibr" rid="B3">Di et al. (2011a)</xref> summarized the characters of <italic><tp:taxon-name>Scorpiops hardwickii</tp:taxon-name></italic> “complex”: (1) color red brown to dark brown; (2) total length about 45–80 mm in adults; (3) fingers of pedipalps very strongly flexed (curved) in males, slightly flexed (undulated) in females; (4) ventral trichobothria on patella number 6–8; (5) pectinal teeth number 4–9; (6) length/width ratio of chela about 1.8–2.1; (7) fulcra absent; (8) patella with two small spinoid granules on the internal aspect.</p><!--PageBreak--></tp:treatment-sec><ref-list><ref id="B29"><mixed-citation xmlns:xlink="http://www.w3.org/1999/xlink" xlink:type="simple"><person-group><name name-style="western"><surname>Kovařík</surname><given-names>F</given-names></name><name name-style="western"><surname>Ahmed</surname><given-names>Z</given-names></name></person-group> (<year>2009</year>) <article-title>Three new species of <italic>Scorpiops</italic> Peters, 1861 (Scorpiones: Euscorpiidae: Scorpiopinae) from Pakistan.</article-title><source>Euscorpius</source><volume>88</volume>: <fpage>1</fpage>-<lpage>11</lpage>.</mixed-citation></ref><ref id="B3"><mixed-citation xmlns:xlink="http://www.w3.org/1999/xlink" xlink:type="simple"><person-group><name name-style="western"><surname>Di</surname><given-names>ZY</given-names></name><name name-style="western"><surname>He</surname><given-names>YW</given-names></name><name name-style="western"><surname>Cao</surname><given-names>ZJ</given-names></name><name name-style="western"><surname>Wu</surname><given-names>YL</given-names></name><name name-style="western"><surname>Li</surname><given-names>WX</given-names></name></person-group> (<year>2011a</year>) <article-title>The first record of the family Euscorpiidae (Arachnida: Scorpiones) from Central China, with a key of Chinese species of the genus <italic>Scorpiops</italic>.</article-title><source>Euscorpius</source><volume>116</volume>: <fpage>1</fpage>-<lpage>11</lpage>.</mixed-citation></ref></ref-list></tp:taxon-treatment>
