# Supplementary material for: Notes on the scorpions (Arachnida, Scorpiones) from Xizang with the redescription of Scorpiops jendeki Kovařík, 2000 (Scorpiones, Euscorpiidae) from Yunnan (China)
Source: Zookeys. 2013 May 17;(301):51–99. doi: 10.3897/zookeys.301.4608 (PMC3689136; doi:10.3897/zookeys.301.4608)
Supplement: XML Treatment for Scorpiops langxian [file zookeys.301.4608-treatment17.xml]

<!DOCTYPE tp:taxon-treatment
  PUBLIC "-//TaxonX//DTD Taxonomic Treatment Publishing DTD v0 20100105//EN" "tax-treatment-NSO.dtd">
<tp:taxon-treatment xmlns:tp="http://www.plazi.org/taxpub"><tp:treatment-meta><mixed-citation publication-type="journal"><person-group><name><surname>Di</surname><given-names>Zhiyong</given-names></name><name><surname>Xu</surname><given-names>Xiaobo</given-names></name><name><surname>Cao</surname><given-names>Zhijian</given-names></name><name><surname>Wu</surname><given-names>Yingliang</given-names></name><name><surname>Li</surname><given-names>Wenxin</given-names></name></person-group><article-title>Notes on the scorpions (Arachnida, Scorpiones) from Xizang with the redescription of 
                    <italic>Scorpiops jendeki</italic> Kovařík, 2000 (Scorpiones, Euscorpiidae) from Yunnan (China)</article-title><source>Zookeys</source><day>17</day><month>5</month><year>2013</year><volume>2013</volume><issue>301</issue><fpage>51</fpage><lpage>99</lpage><pub-id pub-id-type="doi">10.3897/zookeys.301.4608</pub-id></mixed-citation></tp:treatment-meta><tp:nomenclature><tp:taxon-name>
                            <tp:taxon-name-part taxon-name-part-type="genus">Scorpiops</tp:taxon-name-part>
                            <tp:taxon-name-part taxon-name-part-type="species">langxian</tp:taxon-name-part>
                        <object-id xmlns:xlink="http://www.w3.org/1999/xlink" xlink:type="simple">http://species-id.net/wiki/Scorpiops_langxian</object-id>
								</tp:taxon-name><tp:taxon-authority>Qi, Zhu &amp;Lourenço, 2005</tp:taxon-authority><xref ref-type="fig" rid="F4">Figures 22</xref><xref ref-type="fig" rid="F6">–42</xref><xref ref-type="table" rid="T1">, Table 1</xref><tp:nomenclature-citation-list><tp:nomenclature-citation><tp:taxon-name>Scorpiops langxian</tp:taxon-name><comment> Qi, Zhu &amp; Lourenço, 2005: 10–18, figs 32–46.</comment></tp:nomenclature-citation></tp:nomenclature-citation-list></tp:nomenclature><tp:treatment-sec sec-type="Type specimens"><title>Type specimens.</title><p>Holotype, male, China, Xizang, Lang district (<named-content xmlns:xlink="http://www.w3.org/1999/xlink" content-type="dwc:verbatimCoordinates" xlink:type="simple">29°02’N, 93°08’E</named-content>), 7-8/2004, Ai-Min Shi and Yi- Bin Ba leg. (MHBU); Paratypes 1 female, 1 male same <!--PageBreak--><!--PageBreak-->data as holotype (MHBU); 1 female, China, Xizang, Nyingchi district (<named-content xmlns:xlink="http://www.w3.org/1999/xlink" content-type="dwc:verbatimCoordinates" xlink:type="simple">29°34’N, 94.30°E</named-content>), Baishuwang town, 21/8/ 2003, Feng Zhang leg. (MNHN).</p></tp:treatment-sec><tp:treatment-sec sec-type="Distribution"><title>Distribution.</title><p>Nang County, Nyingchi County (China).</p><!--PageBreak--></tp:treatment-sec><tp:treatment-sec sec-type="Comments"><title>Comments.</title><p><xref ref-type="bibr" rid="B29">Kovařík &amp; Ahmed (2009: 10)</xref> provided a list of <italic><tp:taxon-name>Scorpiops hardwickii</tp:taxon-name></italic> (Gervais, 1843) “complex”, which contained 12 species, including <italic><tp:taxon-name>Scorpiops langxian</tp:taxon-name></italic>, and its features accord with the summary of <xref ref-type="bibr" rid="B3">Di et al (2011a)</xref>.</p><fig id="F4" position="float" orientation="portrait"><label>Figure 22.</label><caption><p>Habitus of <italic><tp:taxon-name>Scorpiops langxian</tp:taxon-name></italic>, male, holotype, dorsal view.</p></caption><graphic xmlns:xlink="http://www.w3.org/1999/xlink" xlink:href="ZooKeys-301-051-g004.jpg" position="float" orientation="portrait" xlink:type="simple"/></fig><fig id="F5" position="float" orientation="portrait"><label>Figures 23–34.</label><caption><p><italic><tp:taxon-name>Scorpiops langxian</tp:taxon-name></italic>, male, holotype. <bold>23</bold> Carapace <bold>24–25</bold> Chelicera, dorsal and ventral aspects <bold>26</bold> Lateral eyes <bold>27</bold> Genital operculum and pectines <bold>28</bold> Femur dorsal aspect <bold>29–31</bold> Patella dorsal, external and ventral aspects <bold>32</bold> Metasomal segment V, ventral aspect <bold>33</bold> Telson, lateral aspect <bold>34</bold> Dentate margin of movable finger, showing rows of granules.</p></caption><graphic xmlns:xlink="http://www.w3.org/1999/xlink" xlink:href="ZooKeys-301-051-g005.jpg" position="float" orientation="portrait" xlink:type="simple"/></fig><fig id="F6" position="float" orientation="portrait"><label>Figures 35–38.</label><caption><p><italic><tp:taxon-name>Scorpiops langxian</tp:taxon-name></italic>, male, holotype. Chela dorsal, external, ventral and internal aspects <bold>39–42</bold> <italic><tp:taxon-name>Scorpiops langxian</tp:taxon-name></italic>, female, paratype. Chela dorsal, external, ventral and internal aspects.</p></caption><graphic xmlns:xlink="http://www.w3.org/1999/xlink" xlink:href="ZooKeys-301-051-g006.jpg" position="float" orientation="portrait" xlink:type="simple"/></fig></tp:treatment-sec><tp:treatment-sec><!--Section generated to contain objects referenced in tp:taxon-treatment.--><table-wrap id="T1" position="float" orientation="portrait"><label>Table 1.</label><caption><p>Measurements (in mm) of <italic><tp:taxon-name>Scorpiops atomatus</tp:taxon-name></italic>, <italic><tp:taxon-name>Scorpiops langxian</tp:taxon-name></italic> and <italic><tp:taxon-name>Scorpiops luridus</tp:taxon-name></italic>.&lt;br/&gt;</p></caption><table><tbody><tr><th rowspan="1" colspan="1"><bold>Species&lt;br/&gt;Contents</bold></th><th rowspan="1" colspan="2"><bold><italic><tp:taxon-name>Scorpiops atomatus</tp:taxon-name></italic></bold></th><th rowspan="1" colspan="2"><bold><italic><tp:taxon-name>Scorpiops langxian</tp:taxon-name></italic></bold></th><th rowspan="1" colspan="2"><bold><italic><tp:taxon-name>Scorpiops luridus</tp:taxon-name></italic></bold></th></tr><tr><th rowspan="1" colspan="1"><bold>Sex</bold></th><th rowspan="1" colspan="1"><bold>Male&lt;br/&gt; HT (MHBU)</bold></th><th rowspan="1" colspan="1"><bold>Female&lt;br/&gt; PT (MHBU)</bold></th><th rowspan="1" colspan="1"><bold>Male&lt;br/&gt; HT (MHBU)</bold></th><th rowspan="1" colspan="1"><bold>Female&lt;br/&gt; PT (MHBU)</bold></th><th rowspan="1" colspan="1"><bold>Male&lt;br/&gt; HT (MHBU)</bold></th><th rowspan="1" colspan="1"><bold>Female&lt;br/&gt; PT (MHBU)</bold></th></tr><tr><td rowspan="1" colspan="1">Total length</td><td rowspan="1" colspan="1">42.1</td><td rowspan="1" colspan="1">40.4</td><td rowspan="1" colspan="1">63.0</td><td rowspan="1" colspan="1">58.5</td><td rowspan="1" colspan="1">86.7</td><td rowspan="1" colspan="1">75.1</td></tr><tr><td rowspan="1" colspan="1">Carapace:</td><td rowspan="1" colspan="1"/><td rowspan="1" colspan="1"/><td rowspan="1" colspan="1"/><td rowspan="1" colspan="1"/><td rowspan="1" colspan="1"/><td rowspan="1" colspan="1"/></tr><tr><td rowspan="1" colspan="1">-Length</td><td rowspan="1" colspan="1">6.2</td><td rowspan="1" colspan="1">6.4</td><td rowspan="1" colspan="1">7.7</td><td rowspan="1" colspan="1">7.3</td><td rowspan="1" colspan="1">11.7</td><td rowspan="1" colspan="1">10.2</td></tr><tr><td rowspan="1" colspan="1">- Anterior width</td><td rowspan="1" colspan="1">3.7</td><td rowspan="1" colspan="1">4.0</td><td rowspan="1" colspan="1">4.3</td><td rowspan="1" colspan="1">4.0</td><td rowspan="1" colspan="1">5.0</td><td rowspan="1" colspan="1">4.1</td></tr><tr><td rowspan="1" colspan="1">- Posterior width</td><td rowspan="1" colspan="1">6.5</td><td rowspan="1" colspan="1">6.2</td><td rowspan="1" colspan="1">8.4</td><td rowspan="1" colspan="1">7.9</td><td rowspan="1" colspan="1">10.6</td><td rowspan="1" colspan="1">9.2</td></tr><tr><td rowspan="1" colspan="1">Metasomal segment I:</td><td rowspan="1" colspan="1"/><td rowspan="1" colspan="1"/><td rowspan="1" colspan="1"/><td rowspan="1" colspan="1"/><td rowspan="1" colspan="1"/><td rowspan="1" colspan="1"/></tr><tr><td rowspan="1" colspan="1">- Length</td><td rowspan="1" colspan="1">2.4</td><td rowspan="1" colspan="1">2.3</td><td rowspan="1" colspan="1">4.1</td><td rowspan="1" colspan="1">3.9</td><td rowspan="1" colspan="1">4.3</td><td rowspan="1" colspan="1">4.1</td></tr><tr><td rowspan="1" colspan="1">- Width</td><td rowspan="1" colspan="1">2.4</td><td rowspan="1" colspan="1">2.4</td><td rowspan="1" colspan="1">3.8</td><td rowspan="1" colspan="1">3.5</td><td rowspan="1" colspan="1">4.5</td><td rowspan="1" colspan="1">4.1</td></tr><tr><td rowspan="1" colspan="1">- Depth</td><td rowspan="1" colspan="1">2.0</td><td rowspan="1" colspan="1">1.9</td><td rowspan="1" colspan="1">3.1</td><td rowspan="1" colspan="1">2.8</td><td rowspan="1" colspan="1">3.7</td><td rowspan="1" colspan="1">3.2</td></tr><tr><td rowspan="1" colspan="1">Metasomal segment II:</td><td rowspan="1" colspan="1"/><td rowspan="1" colspan="1"/><td rowspan="1" colspan="1"/><td rowspan="1" colspan="1"/><td rowspan="1" colspan="1"/><td rowspan="1" colspan="1"/></tr><tr><td rowspan="1" colspan="1">- Length</td><td rowspan="1" colspan="1">2.9</td><td rowspan="1" colspan="1">2.6</td><td rowspan="1" colspan="1">4.7</td><td rowspan="1" colspan="1">4.3</td><td rowspan="1" colspan="1">4.9</td><td rowspan="1" colspan="1">4.2</td></tr><tr><td rowspan="1" colspan="1">- Width</td><td rowspan="1" colspan="1">2.1</td><td rowspan="1" colspan="1">2.1</td><td rowspan="1" colspan="1">3.6</td><td rowspan="1" colspan="1">3.2</td><td rowspan="1" colspan="1">4.0</td><td rowspan="1" colspan="1">3.7</td></tr><tr><td rowspan="1" colspan="1">- Depth</td><td rowspan="1" colspan="1">1.8</td><td rowspan="1" colspan="1">1.9</td><td rowspan="1" colspan="1">2.9</td><td rowspan="1" colspan="1">2.8</td><td rowspan="1" colspan="1">3.7</td><td rowspan="1" colspan="1">3.1</td></tr><tr><td rowspan="1" colspan="1">Metasomal segment III:</td><td rowspan="1" colspan="1"/><td rowspan="1" colspan="1"/><td rowspan="1" colspan="1"/><td rowspan="1" colspan="1"/><td rowspan="1" colspan="1"/><td rowspan="1" colspan="1"/></tr><tr><td rowspan="1" colspan="1">- Length</td><td rowspan="1" colspan="1">3.1</td><td rowspan="1" colspan="1">2.9</td><td rowspan="1" colspan="1">5.2</td><td rowspan="1" colspan="1">4.9</td><td rowspan="1" colspan="1">5.7</td><td rowspan="1" colspan="1">5.1</td></tr><tr><td rowspan="1" colspan="1">- Width</td><td rowspan="1" colspan="1">2.0</td><td rowspan="1" colspan="1">2.0</td><td rowspan="1" colspan="1">3.3</td><td rowspan="1" colspan="1">3.1</td><td rowspan="1" colspan="1">3.8</td><td rowspan="1" colspan="1">3.2</td></tr><tr><td rowspan="1" colspan="1">- Depth</td><td rowspan="1" colspan="1">1.8</td><td rowspan="1" colspan="1">2.0</td><td rowspan="1" colspan="1">3.0</td><td rowspan="1" colspan="1">2.6</td><td rowspan="1" colspan="1">3.6</td><td rowspan="1" colspan="1">3.1</td></tr><tr><td rowspan="1" colspan="1">Metasomal segment IV</td><td rowspan="1" colspan="1"/><td rowspan="1" colspan="1"/><td rowspan="1" colspan="1"/><td rowspan="1" colspan="1"/><td rowspan="1" colspan="1"/><td rowspan="1" colspan="1"/></tr><tr><td rowspan="1" colspan="1">- Length</td><td rowspan="1" colspan="1">3.6</td><td rowspan="1" colspan="1">3.1</td><td rowspan="1" colspan="1">5.7</td><td rowspan="1" colspan="1">5.5</td><td rowspan="1" colspan="1">7.8</td><td rowspan="1" colspan="1">6.4</td></tr><tr><td rowspan="1" colspan="1">- Width</td><td rowspan="1" colspan="1">1.8</td><td rowspan="1" colspan="1">1.9</td><td rowspan="1" colspan="1">3.2</td><td rowspan="1" colspan="1">2.9</td><td rowspan="1" colspan="1">3.6</td><td rowspan="1" colspan="1">3.1</td></tr><tr><td rowspan="1" colspan="1">- Depth</td><td rowspan="1" colspan="1">2.0</td><td rowspan="1" colspan="1">2.0</td><td rowspan="1" colspan="1">3.0</td><td rowspan="1" colspan="1">2.6</td><td rowspan="1" colspan="1">3.7</td><td rowspan="1" colspan="1">3.1</td></tr><tr><td rowspan="1" colspan="1">Metasomal segment V</td><td rowspan="1" colspan="1"/><td rowspan="1" colspan="1"/><td rowspan="1" colspan="1"/><td rowspan="1" colspan="1"/><td rowspan="1" colspan="1"/><td rowspan="1" colspan="1"/></tr><tr><td rowspan="1" colspan="1">- Length</td><td rowspan="1" colspan="1">5.4</td><td rowspan="1" colspan="1">5.2</td><td rowspan="1" colspan="1">9.0</td><td rowspan="1" colspan="1">8.3</td><td rowspan="1" colspan="1">12.8</td><td rowspan="1" colspan="1">9.6</td></tr><tr><td rowspan="1" colspan="1">- Width</td><td rowspan="1" colspan="1">1.8</td><td rowspan="1" colspan="1">2.0</td><td rowspan="1" colspan="1">2.9</td><td rowspan="1" colspan="1">2.6</td><td rowspan="1" colspan="1">3.2</td><td rowspan="1" colspan="1">2.7</td></tr><tr><td rowspan="1" colspan="1">- Depth</td><td rowspan="1" colspan="1">1.8</td><td rowspan="1" colspan="1">1.9</td><td rowspan="1" colspan="1">2.9</td><td rowspan="1" colspan="1">2.4</td><td rowspan="1" colspan="1">3.3</td><td rowspan="1" colspan="1">2.8</td></tr><tr><td rowspan="1" colspan="1">Telson:</td><td rowspan="1" colspan="1"/><td rowspan="1" colspan="1"/><td rowspan="1" colspan="1"/><td rowspan="1" colspan="1"/><td rowspan="1" colspan="1"/><td rowspan="1" colspan="1"/></tr><tr><td rowspan="1" colspan="1">- Length</td><td rowspan="1" colspan="1">5.9</td><td rowspan="1" colspan="1">5.5</td><td rowspan="1" colspan="1">8.8</td><td rowspan="1" colspan="1">7.4</td><td rowspan="1" colspan="1">12.8</td><td rowspan="1" colspan="1">10.2</td></tr><tr><td rowspan="1" colspan="1">- Width</td><td rowspan="1" colspan="1">2.0</td><td rowspan="1" colspan="1">1.9</td><td rowspan="1" colspan="1">3.7</td><td rowspan="1" colspan="1">3.0</td><td rowspan="1" colspan="1">4.6</td><td rowspan="1" colspan="1">4.0</td></tr><tr><td rowspan="1" colspan="1">- Depth</td><td rowspan="1" colspan="1">2.0</td><td rowspan="1" colspan="1">1.8</td><td rowspan="1" colspan="1">3.4</td><td rowspan="1" colspan="1">2.7</td><td rowspan="1" colspan="1">4.6</td><td rowspan="1" colspan="1">3.8</td></tr><tr><td rowspan="1" colspan="1">Pedipalp femur:</td><td rowspan="1" colspan="1"/><td rowspan="1" colspan="1"/><td rowspan="1" colspan="1"/><td rowspan="1" colspan="1"/><td rowspan="1" colspan="1"/><td rowspan="1" colspan="1"/></tr><tr><td rowspan="1" colspan="1">- Length</td><td rowspan="1" colspan="1">5.6</td><td rowspan="1" colspan="1">5.6</td><td rowspan="1" colspan="1">6.1</td><td rowspan="1" colspan="1">6.1</td><td rowspan="1" colspan="1">10.2</td><td rowspan="1" colspan="1">8.9</td></tr><tr><td rowspan="1" colspan="1">- Width</td><td rowspan="1" colspan="1">2.6</td><td rowspan="1" colspan="1">2.4</td><td rowspan="1" colspan="1">2.6</td><td rowspan="1" colspan="1">2.7</td><td rowspan="1" colspan="1">3.8</td><td rowspan="1" colspan="1">3.7</td></tr><tr><td rowspan="1" colspan="1">- Depth</td><td rowspan="1" colspan="1">1.9</td><td rowspan="1" colspan="1">1.9</td><td rowspan="1" colspan="1">2.4</td><td rowspan="1" colspan="1">2.4</td><td rowspan="1" colspan="1">2.6</td><td rowspan="1" colspan="1">2.6</td></tr><tr><td rowspan="1" colspan="1">Pedipalp patella:</td><td rowspan="1" colspan="1"/><td rowspan="1" colspan="1"/><td rowspan="1" colspan="1"/><td rowspan="1" colspan="1"/><td rowspan="1" colspan="1"/><td rowspan="1" colspan="1"/></tr><tr><td rowspan="1" colspan="1">- Length</td><td rowspan="1" colspan="1">5.1</td><td rowspan="1" colspan="1">5.3</td><td rowspan="1" colspan="1">6.0</td><td rowspan="1" colspan="1">5.3</td><td rowspan="1" colspan="1">9.6</td><td rowspan="1" colspan="1">8.3</td></tr><tr><td rowspan="1" colspan="1">- Width</td><td rowspan="1" colspan="1">2.8</td><td rowspan="1" colspan="1">2.7</td><td rowspan="1" colspan="1">3.1</td><td rowspan="1" colspan="1">3.1</td><td rowspan="1" colspan="1">4.5</td><td rowspan="1" colspan="1">4.1</td></tr><tr><td rowspan="1" colspan="1">- Depth</td><td rowspan="1" colspan="1">2.3</td><td rowspan="1" colspan="1">2.3</td><td rowspan="1" colspan="1">3.1</td><td rowspan="1" colspan="1">3.2</td><td rowspan="1" colspan="1">3.8</td><td rowspan="1" colspan="1">3.8</td></tr><tr><td rowspan="1" colspan="1">Chela</td><td rowspan="1" colspan="1"/><td rowspan="1" colspan="1"/><td rowspan="1" colspan="1"/><td rowspan="1" colspan="1"/><td rowspan="1" colspan="1"/><td rowspan="1" colspan="1"/></tr><tr><td rowspan="1" colspan="1">- Length (chela)</td><td rowspan="1" colspan="1">10.0</td><td rowspan="1" colspan="1">9.9</td><td rowspan="1" colspan="1">11.2</td><td rowspan="1" colspan="1">11.5</td><td rowspan="1" colspan="1">23.5</td><td rowspan="1" colspan="1">20.0</td></tr><tr><td rowspan="1" colspan="1">- Length (manus)</td><td rowspan="1" colspan="1">6.1</td><td rowspan="1" colspan="1">6.2</td><td rowspan="1" colspan="1">6.6</td><td rowspan="1" colspan="1">6.7</td><td rowspan="1" colspan="1">12.0</td><td rowspan="1" colspan="1">10.2</td></tr><tr><td rowspan="1" colspan="1">- Width</td><td rowspan="1" colspan="1">4.4</td><td rowspan="1" colspan="1">4.2</td><td rowspan="1" colspan="1">6.2</td><td rowspan="1" colspan="1">5.8</td><td rowspan="1" colspan="1">7.3</td><td rowspan="1" colspan="1">6.4</td></tr><tr><td rowspan="1" colspan="1">- Depth</td><td rowspan="1" colspan="1">3.0</td><td rowspan="1" colspan="1">2.8</td><td rowspan="1" colspan="1">4.6</td><td rowspan="1" colspan="1">4.2</td><td rowspan="1" colspan="1">5.7</td><td rowspan="1" colspan="1">4.6</td></tr><tr><td rowspan="1" colspan="1">Movable finger-Length</td><td rowspan="1" colspan="1">5.9</td><td rowspan="1" colspan="1">5.9</td><td rowspan="1" colspan="1">7.4</td><td rowspan="1" colspan="1">7.3</td><td rowspan="1" colspan="1">11.5</td><td rowspan="1" colspan="1">9.8</td></tr><tr><td rowspan="1" colspan="1">Pectinal teeth (left/right)</td><td rowspan="1" colspan="1">10/11</td><td rowspan="1" colspan="1">9/9</td><td rowspan="1" colspan="1">8/8</td><td rowspan="1" colspan="1">6/6</td><td rowspan="1" colspan="1">10/10</td><td rowspan="1" colspan="1">8/8</td></tr></tbody></table></table-wrap></tp:treatment-sec><ref-list><ref id="B29"><mixed-citation xmlns:xlink="http://www.w3.org/1999/xlink" xlink:type="simple"><person-group><name name-style="western"><surname>Kovařík</surname><given-names>F</given-names></name><name name-style="western"><surname>Ahmed</surname><given-names>Z</given-names></name></person-group> (<year>2009</year>) <article-title>Three new species of <italic>Scorpiops</italic> Peters, 1861 (Scorpiones: Euscorpiidae: Scorpiopinae) from Pakistan.</article-title><source>Euscorpius</source><volume>88</volume>: <fpage>1</fpage>-<lpage>11</lpage>.</mixed-citation></ref><ref id="B3"><mixed-citation xmlns:xlink="http://www.w3.org/1999/xlink" xlink:type="simple"><person-group><name name-style="western"><surname>Di</surname><given-names>ZY</given-names></name><name name-style="western"><surname>He</surname><given-names>YW</given-names></name><name name-style="western"><surname>Cao</surname><given-names>ZJ</given-names></name><name name-style="western"><surname>Wu</surname><given-names>YL</given-names></name><name name-style="western"><surname>Li</surname><given-names>WX</given-names></name></person-group> (<year>2011a</year>) <article-title>The first record of the family Euscorpiidae (Arachnida: Scorpiones) from Central China, with a key of Chinese species of the genus <italic>Scorpiops</italic>.</article-title><source>Euscorpius</source><volume>116</volume>: <fpage>1</fpage>-<lpage>11</lpage>.</mixed-citation></ref></ref-list></tp:taxon-treatment>
