# Supplementary material for: Notes on the scorpions (Arachnida, Scorpiones) from Xizang with the redescription of Scorpiops jendeki Kovařík, 2000 (Scorpiones, Euscorpiidae) from Yunnan (China)
Source: Zookeys. 2013 May 17;(301):51–99. doi: 10.3897/zookeys.301.4608 (PMC3689136; doi:10.3897/zookeys.301.4608)
Supplement: XML Treatment for Scorpiops luridus [file zookeys.301.4608-treatment20.xml]

<!DOCTYPE tp:taxon-treatment
  PUBLIC "-//TaxonX//DTD Taxonomic Treatment Publishing DTD v0 20100105//EN" "tax-treatment-NSO.dtd">
<tp:taxon-treatment xmlns:tp="http://www.plazi.org/taxpub"><tp:treatment-meta><mixed-citation publication-type="journal"><person-group><name><surname>Di</surname><given-names>Zhiyong</given-names></name><name><surname>Xu</surname><given-names>Xiaobo</given-names></name><name><surname>Cao</surname><given-names>Zhijian</given-names></name><name><surname>Wu</surname><given-names>Yingliang</given-names></name><name><surname>Li</surname><given-names>Wenxin</given-names></name></person-group><article-title>Notes on the scorpions (Arachnida, Scorpiones) from Xizang with the redescription of 
                    <italic>Scorpiops jendeki</italic> Kovařík, 2000 (Scorpiones, Euscorpiidae) from Yunnan (China)</article-title><source>Zookeys</source><day>17</day><month>5</month><year>2013</year><volume>2013</volume><issue>301</issue><fpage>51</fpage><lpage>99</lpage><pub-id pub-id-type="doi">10.3897/zookeys.301.4608</pub-id></mixed-citation></tp:treatment-meta><tp:nomenclature><tp:taxon-name>
                            <tp:taxon-name-part taxon-name-part-type="genus">Scorpiops</tp:taxon-name-part>
                            <tp:taxon-name-part taxon-name-part-type="species">luridus</tp:taxon-name-part>
                        <object-id xmlns:xlink="http://www.w3.org/1999/xlink" xlink:type="simple">http://species-id.net/wiki/Scorpiops_luridus</object-id>
								</tp:taxon-name><tp:taxon-authority>Qi, Zhu &amp; Lourenço, 2005</tp:taxon-authority><xref ref-type="fig" rid="F7">Figures 43</xref><xref ref-type="fig" rid="F9">–63</xref><xref ref-type="table" rid="T1">, Table 1</xref><tp:nomenclature-citation-list><tp:nomenclature-citation><tp:taxon-name>Scorpiops luridus</tp:taxon-name><comment> Qi, Zhu &amp; Lourenço, 2005: 2–6, figs 1–15.</comment></tp:nomenclature-citation></tp:nomenclature-citation-list></tp:nomenclature><tp:treatment-sec sec-type="Type specimens"><title>Type specimens.</title><p>Holotype, male, China, Xizang, Lang district (<named-content xmlns:xlink="http://www.w3.org/1999/xlink" content-type="dwc:verbatimCoordinates" xlink:type="simple">29°02’N, 93°08’E</named-content>), 2/8/2002, Ming-Sheng Zhu leg. (deposited in MHBU). Paratypes: 2 females, same data as holotype (One is deposited in MHBU, the other in MNHN).</p></tp:treatment-sec><tp:treatment-sec sec-type="Habitat"><title>Habitat.</title><p>Under the stones of barren mountain.</p></tp:treatment-sec><tp:treatment-sec sec-type="Distribution"><title>Distribution.</title><p>Nang County (China).</p></tp:treatment-sec><tp:treatment-sec sec-type="Comments"><title>Comments.</title><p><italic><tp:taxon-name>Scorpiops luridus</tp:taxon-name></italic> is the absolute offbeat member of <italic><tp:taxon-name>Scorpiops</tp:taxon-name></italic>: large body, pale yellow color, strong chelas and swollen telson. We checked other specimens (1 male and 1 female, from Shannan Prefecture, Xizang) and the type specimens, confirmed the distinctive color of this species not because of the immature age after molting.</p><fig id="F7" position="float" orientation="portrait"><label>Figure 43.</label><caption><p>Habitus of <italic><tp:taxon-name>Scorpiops luridus</tp:taxon-name></italic>, male, holotype, dorsal view.</p></caption><graphic xmlns:xlink="http://www.w3.org/1999/xlink" xlink:href="ZooKeys-301-051-g007.jpg" position="float" orientation="portrait" xlink:type="simple"/></fig><fig id="F8" position="float" orientation="portrait"><label>Figures 44–54.</label><caption><p><italic><tp:taxon-name>Scorpiops luridus</tp:taxon-name></italic>, male, holotype. <bold>44</bold> Carapace <bold>45–46</bold> Chelicera, dorsal and ventral aspects <bold>47</bold> Lateral eyes <bold>48</bold> Genital operculum and pectines <bold>49</bold> Femur dorsal aspect <bold>50–52</bold> Patella dorsal, external and ventral aspects <bold>53</bold> Metasomal segment V, ventral aspect <bold>54</bold> Telson, lateral aspect.</p></caption><graphic xmlns:xlink="http://www.w3.org/1999/xlink" xlink:href="ZooKeys-301-051-g008.jpg" position="float" orientation="portrait" xlink:type="simple"/></fig><fig id="F9" position="float" orientation="portrait"><label>Figures 55–59.</label><caption><p><italic><tp:taxon-name>Scorpiops luridus</tp:taxon-name></italic>, male, holotype. <bold>55</bold> Dentate margin of movable finger, showing rows of granules <bold>56–59</bold> Chela dorsal, external, ventral and internal aspects <bold>60–63</bold> <italic><tp:taxon-name>Scorpiops luridus</tp:taxon-name></italic>, female, paratype. Chela dorsal, external, ventral and internal aspects.</p></caption><graphic xmlns:xlink="http://www.w3.org/1999/xlink" xlink:href="ZooKeys-301-051-g009.jpg" position="float" orientation="portrait" xlink:type="simple"/></fig></tp:treatment-sec><tp:treatment-sec><!--Section generated to contain objects referenced in tp:taxon-treatment.--><table-wrap id="T1" position="float" orientation="portrait"><label>Table 1.</label><caption><p>Measurements (in mm) of <italic><tp:taxon-name>Scorpiops atomatus</tp:taxon-name></italic>, <italic><tp:taxon-name>Scorpiops langxian</tp:taxon-name></italic> and <italic><tp:taxon-name>Scorpiops luridus</tp:taxon-name></italic>.&lt;br/&gt;</p></caption><table><tbody><tr><th rowspan="1" colspan="1"><bold>Species&lt;br/&gt;Contents</bold></th><th rowspan="1" colspan="2"><bold><italic><tp:taxon-name>Scorpiops atomatus</tp:taxon-name></italic></bold></th><th rowspan="1" colspan="2"><bold><italic><tp:taxon-name>Scorpiops langxian</tp:taxon-name></italic></bold></th><th rowspan="1" colspan="2"><bold><italic><tp:taxon-name>Scorpiops luridus</tp:taxon-name></italic></bold></th></tr><tr><th rowspan="1" colspan="1"><bold>Sex</bold></th><th rowspan="1" colspan="1"><bold>Male&lt;br/&gt; HT (MHBU)</bold></th><th rowspan="1" colspan="1"><bold>Female&lt;br/&gt; PT (MHBU)</bold></th><th rowspan="1" colspan="1"><bold>Male&lt;br/&gt; HT (MHBU)</bold></th><th rowspan="1" colspan="1"><bold>Female&lt;br/&gt; PT (MHBU)</bold></th><th rowspan="1" colspan="1"><bold>Male&lt;br/&gt; HT (MHBU)</bold></th><th rowspan="1" colspan="1"><bold>Female&lt;br/&gt; PT (MHBU)</bold></th></tr><tr><td rowspan="1" colspan="1">Total length</td><td rowspan="1" colspan="1">42.1</td><td rowspan="1" colspan="1">40.4</td><td rowspan="1" colspan="1">63.0</td><td rowspan="1" colspan="1">58.5</td><td rowspan="1" colspan="1">86.7</td><td rowspan="1" colspan="1">75.1</td></tr><tr><td rowspan="1" colspan="1">Carapace:</td><td rowspan="1" colspan="1"/><td rowspan="1" colspan="1"/><td rowspan="1" colspan="1"/><td rowspan="1" colspan="1"/><td rowspan="1" colspan="1"/><td rowspan="1" colspan="1"/></tr><tr><td rowspan="1" colspan="1">-Length</td><td rowspan="1" colspan="1">6.2</td><td rowspan="1" colspan="1">6.4</td><td rowspan="1" colspan="1">7.7</td><td rowspan="1" colspan="1">7.3</td><td rowspan="1" colspan="1">11.7</td><td rowspan="1" colspan="1">10.2</td></tr><tr><td rowspan="1" colspan="1">- Anterior width</td><td rowspan="1" colspan="1">3.7</td><td rowspan="1" colspan="1">4.0</td><td rowspan="1" colspan="1">4.3</td><td rowspan="1" colspan="1">4.0</td><td rowspan="1" colspan="1">5.0</td><td rowspan="1" colspan="1">4.1</td></tr><tr><td rowspan="1" colspan="1">- Posterior width</td><td rowspan="1" colspan="1">6.5</td><td rowspan="1" colspan="1">6.2</td><td rowspan="1" colspan="1">8.4</td><td rowspan="1" colspan="1">7.9</td><td rowspan="1" colspan="1">10.6</td><td rowspan="1" colspan="1">9.2</td></tr><tr><td rowspan="1" colspan="1">Metasomal segment I:</td><td rowspan="1" colspan="1"/><td rowspan="1" colspan="1"/><td rowspan="1" colspan="1"/><td rowspan="1" colspan="1"/><td rowspan="1" colspan="1"/><td rowspan="1" colspan="1"/></tr><tr><td rowspan="1" colspan="1">- Length</td><td rowspan="1" colspan="1">2.4</td><td rowspan="1" colspan="1">2.3</td><td rowspan="1" colspan="1">4.1</td><td rowspan="1" colspan="1">3.9</td><td rowspan="1" colspan="1">4.3</td><td rowspan="1" colspan="1">4.1</td></tr><tr><td rowspan="1" colspan="1">- Width</td><td rowspan="1" colspan="1">2.4</td><td rowspan="1" colspan="1">2.4</td><td rowspan="1" colspan="1">3.8</td><td rowspan="1" colspan="1">3.5</td><td rowspan="1" colspan="1">4.5</td><td rowspan="1" colspan="1">4.1</td></tr><tr><td rowspan="1" colspan="1">- Depth</td><td rowspan="1" colspan="1">2.0</td><td rowspan="1" colspan="1">1.9</td><td rowspan="1" colspan="1">3.1</td><td rowspan="1" colspan="1">2.8</td><td rowspan="1" colspan="1">3.7</td><td rowspan="1" colspan="1">3.2</td></tr><tr><td rowspan="1" colspan="1">Metasomal segment II:</td><td rowspan="1" colspan="1"/><td rowspan="1" colspan="1"/><td rowspan="1" colspan="1"/><td rowspan="1" colspan="1"/><td rowspan="1" colspan="1"/><td rowspan="1" colspan="1"/></tr><tr><td rowspan="1" colspan="1">- Length</td><td rowspan="1" colspan="1">2.9</td><td rowspan="1" colspan="1">2.6</td><td rowspan="1" colspan="1">4.7</td><td rowspan="1" colspan="1">4.3</td><td rowspan="1" colspan="1">4.9</td><td rowspan="1" colspan="1">4.2</td></tr><tr><td rowspan="1" colspan="1">- Width</td><td rowspan="1" colspan="1">2.1</td><td rowspan="1" colspan="1">2.1</td><td rowspan="1" colspan="1">3.6</td><td rowspan="1" colspan="1">3.2</td><td rowspan="1" colspan="1">4.0</td><td rowspan="1" colspan="1">3.7</td></tr><tr><td rowspan="1" colspan="1">- Depth</td><td rowspan="1" colspan="1">1.8</td><td rowspan="1" colspan="1">1.9</td><td rowspan="1" colspan="1">2.9</td><td rowspan="1" colspan="1">2.8</td><td rowspan="1" colspan="1">3.7</td><td rowspan="1" colspan="1">3.1</td></tr><tr><td rowspan="1" colspan="1">Metasomal segment III:</td><td rowspan="1" colspan="1"/><td rowspan="1" colspan="1"/><td rowspan="1" colspan="1"/><td rowspan="1" colspan="1"/><td rowspan="1" colspan="1"/><td rowspan="1" colspan="1"/></tr><tr><td rowspan="1" colspan="1">- Length</td><td rowspan="1" colspan="1">3.1</td><td rowspan="1" colspan="1">2.9</td><td rowspan="1" colspan="1">5.2</td><td rowspan="1" colspan="1">4.9</td><td rowspan="1" colspan="1">5.7</td><td rowspan="1" colspan="1">5.1</td></tr><tr><td rowspan="1" colspan="1">- Width</td><td rowspan="1" colspan="1">2.0</td><td rowspan="1" colspan="1">2.0</td><td rowspan="1" colspan="1">3.3</td><td rowspan="1" colspan="1">3.1</td><td rowspan="1" colspan="1">3.8</td><td rowspan="1" colspan="1">3.2</td></tr><tr><td rowspan="1" colspan="1">- Depth</td><td rowspan="1" colspan="1">1.8</td><td rowspan="1" colspan="1">2.0</td><td rowspan="1" colspan="1">3.0</td><td rowspan="1" colspan="1">2.6</td><td rowspan="1" colspan="1">3.6</td><td rowspan="1" colspan="1">3.1</td></tr><tr><td rowspan="1" colspan="1">Metasomal segment IV</td><td rowspan="1" colspan="1"/><td rowspan="1" colspan="1"/><td rowspan="1" colspan="1"/><td rowspan="1" colspan="1"/><td rowspan="1" colspan="1"/><td rowspan="1" colspan="1"/></tr><tr><td rowspan="1" colspan="1">- Length</td><td rowspan="1" colspan="1">3.6</td><td rowspan="1" colspan="1">3.1</td><td rowspan="1" colspan="1">5.7</td><td rowspan="1" colspan="1">5.5</td><td rowspan="1" colspan="1">7.8</td><td rowspan="1" colspan="1">6.4</td></tr><tr><td rowspan="1" colspan="1">- Width</td><td rowspan="1" colspan="1">1.8</td><td rowspan="1" colspan="1">1.9</td><td rowspan="1" colspan="1">3.2</td><td rowspan="1" colspan="1">2.9</td><td rowspan="1" colspan="1">3.6</td><td rowspan="1" colspan="1">3.1</td></tr><tr><td rowspan="1" colspan="1">- Depth</td><td rowspan="1" colspan="1">2.0</td><td rowspan="1" colspan="1">2.0</td><td rowspan="1" colspan="1">3.0</td><td rowspan="1" colspan="1">2.6</td><td rowspan="1" colspan="1">3.7</td><td rowspan="1" colspan="1">3.1</td></tr><tr><td rowspan="1" colspan="1">Metasomal segment V</td><td rowspan="1" colspan="1"/><td rowspan="1" colspan="1"/><td rowspan="1" colspan="1"/><td rowspan="1" colspan="1"/><td rowspan="1" colspan="1"/><td rowspan="1" colspan="1"/></tr><tr><td rowspan="1" colspan="1">- Length</td><td rowspan="1" colspan="1">5.4</td><td rowspan="1" colspan="1">5.2</td><td rowspan="1" colspan="1">9.0</td><td rowspan="1" colspan="1">8.3</td><td rowspan="1" colspan="1">12.8</td><td rowspan="1" colspan="1">9.6</td></tr><tr><td rowspan="1" colspan="1">- Width</td><td rowspan="1" colspan="1">1.8</td><td rowspan="1" colspan="1">2.0</td><td rowspan="1" colspan="1">2.9</td><td rowspan="1" colspan="1">2.6</td><td rowspan="1" colspan="1">3.2</td><td rowspan="1" colspan="1">2.7</td></tr><tr><td rowspan="1" colspan="1">- Depth</td><td rowspan="1" colspan="1">1.8</td><td rowspan="1" colspan="1">1.9</td><td rowspan="1" colspan="1">2.9</td><td rowspan="1" colspan="1">2.4</td><td rowspan="1" colspan="1">3.3</td><td rowspan="1" colspan="1">2.8</td></tr><tr><td rowspan="1" colspan="1">Telson:</td><td rowspan="1" colspan="1"/><td rowspan="1" colspan="1"/><td rowspan="1" colspan="1"/><td rowspan="1" colspan="1"/><td rowspan="1" colspan="1"/><td rowspan="1" colspan="1"/></tr><tr><td rowspan="1" colspan="1">- Length</td><td rowspan="1" colspan="1">5.9</td><td rowspan="1" colspan="1">5.5</td><td rowspan="1" colspan="1">8.8</td><td rowspan="1" colspan="1">7.4</td><td rowspan="1" colspan="1">12.8</td><td rowspan="1" colspan="1">10.2</td></tr><tr><td rowspan="1" colspan="1">- Width</td><td rowspan="1" colspan="1">2.0</td><td rowspan="1" colspan="1">1.9</td><td rowspan="1" colspan="1">3.7</td><td rowspan="1" colspan="1">3.0</td><td rowspan="1" colspan="1">4.6</td><td rowspan="1" colspan="1">4.0</td></tr><tr><td rowspan="1" colspan="1">- Depth</td><td rowspan="1" colspan="1">2.0</td><td rowspan="1" colspan="1">1.8</td><td rowspan="1" colspan="1">3.4</td><td rowspan="1" colspan="1">2.7</td><td rowspan="1" colspan="1">4.6</td><td rowspan="1" colspan="1">3.8</td></tr><tr><td rowspan="1" colspan="1">Pedipalp femur:</td><td rowspan="1" colspan="1"/><td rowspan="1" colspan="1"/><td rowspan="1" colspan="1"/><td rowspan="1" colspan="1"/><td rowspan="1" colspan="1"/><td rowspan="1" colspan="1"/></tr><tr><td rowspan="1" colspan="1">- Length</td><td rowspan="1" colspan="1">5.6</td><td rowspan="1" colspan="1">5.6</td><td rowspan="1" colspan="1">6.1</td><td rowspan="1" colspan="1">6.1</td><td rowspan="1" colspan="1">10.2</td><td rowspan="1" colspan="1">8.9</td></tr><tr><td rowspan="1" colspan="1">- Width</td><td rowspan="1" colspan="1">2.6</td><td rowspan="1" colspan="1">2.4</td><td rowspan="1" colspan="1">2.6</td><td rowspan="1" colspan="1">2.7</td><td rowspan="1" colspan="1">3.8</td><td rowspan="1" colspan="1">3.7</td></tr><tr><td rowspan="1" colspan="1">- Depth</td><td rowspan="1" colspan="1">1.9</td><td rowspan="1" colspan="1">1.9</td><td rowspan="1" colspan="1">2.4</td><td rowspan="1" colspan="1">2.4</td><td rowspan="1" colspan="1">2.6</td><td rowspan="1" colspan="1">2.6</td></tr><tr><td rowspan="1" colspan="1">Pedipalp patella:</td><td rowspan="1" colspan="1"/><td rowspan="1" colspan="1"/><td rowspan="1" colspan="1"/><td rowspan="1" colspan="1"/><td rowspan="1" colspan="1"/><td rowspan="1" colspan="1"/></tr><tr><td rowspan="1" colspan="1">- Length</td><td rowspan="1" colspan="1">5.1</td><td rowspan="1" colspan="1">5.3</td><td rowspan="1" colspan="1">6.0</td><td rowspan="1" colspan="1">5.3</td><td rowspan="1" colspan="1">9.6</td><td rowspan="1" colspan="1">8.3</td></tr><tr><td rowspan="1" colspan="1">- Width</td><td rowspan="1" colspan="1">2.8</td><td rowspan="1" colspan="1">2.7</td><td rowspan="1" colspan="1">3.1</td><td rowspan="1" colspan="1">3.1</td><td rowspan="1" colspan="1">4.5</td><td rowspan="1" colspan="1">4.1</td></tr><tr><td rowspan="1" colspan="1">- Depth</td><td rowspan="1" colspan="1">2.3</td><td rowspan="1" colspan="1">2.3</td><td rowspan="1" colspan="1">3.1</td><td rowspan="1" colspan="1">3.2</td><td rowspan="1" colspan="1">3.8</td><td rowspan="1" colspan="1">3.8</td></tr><tr><td rowspan="1" colspan="1">Chela</td><td rowspan="1" colspan="1"/><td rowspan="1" colspan="1"/><td rowspan="1" colspan="1"/><td rowspan="1" colspan="1"/><td rowspan="1" colspan="1"/><td rowspan="1" colspan="1"/></tr><tr><td rowspan="1" colspan="1">- Length (chela)</td><td rowspan="1" colspan="1">10.0</td><td rowspan="1" colspan="1">9.9</td><td rowspan="1" colspan="1">11.2</td><td rowspan="1" colspan="1">11.5</td><td rowspan="1" colspan="1">23.5</td><td rowspan="1" colspan="1">20.0</td></tr><tr><td rowspan="1" colspan="1">- Length (manus)</td><td rowspan="1" colspan="1">6.1</td><td rowspan="1" colspan="1">6.2</td><td rowspan="1" colspan="1">6.6</td><td rowspan="1" colspan="1">6.7</td><td rowspan="1" colspan="1">12.0</td><td rowspan="1" colspan="1">10.2</td></tr><tr><td rowspan="1" colspan="1">- Width</td><td rowspan="1" colspan="1">4.4</td><td rowspan="1" colspan="1">4.2</td><td rowspan="1" colspan="1">6.2</td><td rowspan="1" colspan="1">5.8</td><td rowspan="1" colspan="1">7.3</td><td rowspan="1" colspan="1">6.4</td></tr><tr><td rowspan="1" colspan="1">- Depth</td><td rowspan="1" colspan="1">3.0</td><td rowspan="1" colspan="1">2.8</td><td rowspan="1" colspan="1">4.6</td><td rowspan="1" colspan="1">4.2</td><td rowspan="1" colspan="1">5.7</td><td rowspan="1" colspan="1">4.6</td></tr><tr><td rowspan="1" colspan="1">Movable finger-Length</td><td rowspan="1" colspan="1">5.9</td><td rowspan="1" colspan="1">5.9</td><td rowspan="1" colspan="1">7.4</td><td rowspan="1" colspan="1">7.3</td><td rowspan="1" colspan="1">11.5</td><td rowspan="1" colspan="1">9.8</td></tr><tr><td rowspan="1" colspan="1">Pectinal teeth (left/right)</td><td rowspan="1" colspan="1">10/11</td><td rowspan="1" colspan="1">9/9</td><td rowspan="1" colspan="1">8/8</td><td rowspan="1" colspan="1">6/6</td><td rowspan="1" colspan="1">10/10</td><td rowspan="1" colspan="1">8/8</td></tr></tbody></table></table-wrap></tp:treatment-sec></tp:taxon-treatment>
