# Supplementary material for: Notes on the scorpions (Arachnida, Scorpiones) from Xizang with the redescription of Scorpiops jendeki Kovařík, 2000 (Scorpiones, Euscorpiidae) from Yunnan (China)
Source: Zookeys. 2013 May 17;(301):51–99. doi: 10.3897/zookeys.301.4608 (PMC3689136; doi:10.3897/zookeys.301.4608)
Supplement: XML Treatment for Scorpiops margerisonae [file zookeys.301.4608-treatment21.xml]

<!DOCTYPE tp:taxon-treatment
  PUBLIC "-//TaxonX//DTD Taxonomic Treatment Publishing DTD v0 20100105//EN" "tax-treatment-NSO.dtd">
<tp:taxon-treatment xmlns:tp="http://www.plazi.org/taxpub"><tp:treatment-meta><mixed-citation publication-type="journal"><person-group><name><surname>Di</surname><given-names>Zhiyong</given-names></name><name><surname>Xu</surname><given-names>Xiaobo</given-names></name><name><surname>Cao</surname><given-names>Zhijian</given-names></name><name><surname>Wu</surname><given-names>Yingliang</given-names></name><name><surname>Li</surname><given-names>Wenxin</given-names></name></person-group><article-title>Notes on the scorpions (Arachnida, Scorpiones) from Xizang with the redescription of 
                    <italic>Scorpiops jendeki</italic> Kovařík, 2000 (Scorpiones, Euscorpiidae) from Yunnan (China)</article-title><source>Zookeys</source><day>17</day><month>5</month><year>2013</year><volume>2013</volume><issue>301</issue><fpage>51</fpage><lpage>99</lpage><pub-id pub-id-type="doi">10.3897/zookeys.301.4608</pub-id></mixed-citation></tp:treatment-meta><tp:nomenclature><tp:taxon-name>
                            <tp:taxon-name-part taxon-name-part-type="genus">Scorpiops</tp:taxon-name-part>
                            <tp:taxon-name-part taxon-name-part-type="species">margerisonae</tp:taxon-name-part>
                        <object-id xmlns:xlink="http://www.w3.org/1999/xlink" xlink:type="simple">http://species-id.net/wiki/Scorpiops_margerisonae</object-id>
								</tp:taxon-name><tp:taxon-authority>Kovařík, 2000</tp:taxon-authority><tp:nomenclature-citation-list><tp:nomenclature-citation><tp:taxon-name>Scorpiops margerisonae</tp:taxon-name><comment> Kovařík, 2000b: 189, figs 66, 70, tabs 1–3; Di &amp; Zhu, 2010: 1–8, figs 1–23, tabs 1–2.</comment></tp:nomenclature-citation></tp:nomenclature-citation-list></tp:nomenclature><tp:treatment-sec sec-type="Type specimens"><title>Type specimens.</title><p>Holotype, male, China, Xizang, FKCP.</p></tp:treatment-sec><tp:treatment-sec sec-type="Other materials reported"><title>Other materials reported.</title><p>1 male, 1 female (Ar.-MHBU-XZLX060137, Ar.-MHBU-XZLX060138) and 7 juveniles., Langxian District, China, Xizang, 4/8/2006, leg. Ming-Sheng Zhu; 5 males (Ar.-MHBU-XZND060188, Ar.-MHBU-XZND060218, Ar.-MHBU-XZLX060238, Ar.-MHBU-XZLX060245, Ar.-MHBU-XZLX060246), 4 females (Ar.-MHBU-XZND060189, Ar.-MHBU-XZND0 60219, Ar.-MHBU-XZLX060220, Ar.-MHBU-XZLX06 0247), 1 female (imm.) (Ar.-MHBU-XZLX060248) and 5 juveniles, Naidong District, China, Xizang, 9/8/2006, leg. Ming-Sheng Zhu.</p></tp:treatment-sec><tp:treatment-sec sec-type="Habitat"><title>Habitat.</title><p>Found under stones.</p></tp:treatment-sec><tp:treatment-sec sec-type="Distribution"><title>Distribution.</title><p>Nang County, Nêdong County (Naidong district) (China).</p></tp:treatment-sec><tp:treatment-sec sec-type="Comments"><title>Comments.</title><p><!--PageBreak--><italic><tp:taxon-name>Scorpiops margerisonae</tp:taxon-name></italic> was establishedby <xref ref-type="bibr" rid="B24">Kovařík (2000b)</xref> just using 1 male specimens. Its most important character provided by <xref ref-type="bibr" rid="B24">Kovařík (2000b)</xref> is the highest numer of pectinal teeth (12–13). Although the original description is poor, we can find another valuable information: <italic><tp:taxon-name>Scorpiops margerisonae</tp:taxon-name></italic> has a pair strong chelas with rectangular manus (with big granules in surface). <xref ref-type="bibr" rid="B11">Di &amp; Zhu (2010)</xref> redescribed <italic><tp:taxon-name>Scorpiops margerisonae</tp:taxon-name></italic> and reported its female for the first time, and changed its pectinal teeth numer characters as a range 8–10 in females, 9–13 in males.</p><!--PageBreak--><!--PageBreak--><!--PageBreak--></tp:treatment-sec><ref-list><ref id="B24"><mixed-citation xmlns:xlink="http://www.w3.org/1999/xlink" xlink:type="simple"><person-group><name name-style="western"><surname>Kovařík</surname><given-names>F</given-names></name></person-group> (<year>2000b</year>) <article-title>Revision of family Scorpiopidae (Scorpiones),with descriptions of six new species.Acta Soc. Zool.</article-title><source>Bohem</source><volume>64</volume>: <fpage>153</fpage>-<lpage>201</lpage>.</mixed-citation></ref><ref id="B11"><mixed-citation xmlns:xlink="http://www.w3.org/1999/xlink" xlink:type="simple"><person-group><name name-style="western"><surname>Di</surname><given-names>ZY</given-names></name><name name-style="western"><surname>Zhu</surname><given-names>MS</given-names></name></person-group> (<year>2010</year>) <source>Redescription of <italic>Scorpiops margerisonae</italic> Kovařík, 2000, with the first record of its female, from China (Scorpiones: Euscorpiidae: Scorpiopinae). Euscorpius 104: 1−9.</source></mixed-citation></ref></ref-list></tp:taxon-treatment>
