# Supplementary material for: Notes on the scorpions (Arachnida, Scorpiones) from Xizang with the redescription of Scorpiops jendeki Kovařík, 2000 (Scorpiones, Euscorpiidae) from Yunnan (China)
Source: Zookeys. 2013 May 17;(301):51–99. doi: 10.3897/zookeys.301.4608 (PMC3689136; doi:10.3897/zookeys.301.4608)
Supplement: XML Treatment for Scorpiops petersii [file zookeys.301.4608-treatment22.xml]

<!DOCTYPE tp:taxon-treatment
  PUBLIC "-//TaxonX//DTD Taxonomic Treatment Publishing DTD v0 20100105//EN" "tax-treatment-NSO.dtd">
<tp:taxon-treatment xmlns:tp="http://www.plazi.org/taxpub"><tp:treatment-meta><mixed-citation publication-type="journal"><person-group><name><surname>Di</surname><given-names>Zhiyong</given-names></name><name><surname>Xu</surname><given-names>Xiaobo</given-names></name><name><surname>Cao</surname><given-names>Zhijian</given-names></name><name><surname>Wu</surname><given-names>Yingliang</given-names></name><name><surname>Li</surname><given-names>Wenxin</given-names></name></person-group><article-title>Notes on the scorpions (Arachnida, Scorpiones) from Xizang with the redescription of 
                    <italic>Scorpiops jendeki</italic> Kovařík, 2000 (Scorpiones, Euscorpiidae) from Yunnan (China)</article-title><source>Zookeys</source><day>17</day><month>5</month><year>2013</year><volume>2013</volume><issue>301</issue><fpage>51</fpage><lpage>99</lpage><pub-id pub-id-type="doi">10.3897/zookeys.301.4608</pub-id></mixed-citation></tp:treatment-meta><tp:nomenclature><tp:taxon-name>
                            <tp:taxon-name-part taxon-name-part-type="genus">Scorpiops</tp:taxon-name-part>
                            <tp:taxon-name-part taxon-name-part-type="species">petersii</tp:taxon-name-part>
                        <object-id xmlns:xlink="http://www.w3.org/1999/xlink" xlink:type="simple">http://species-id.net/wiki/Scorpiops_petersii</object-id>
								</tp:taxon-name><tp:taxon-authority>Pocock, 1893</tp:taxon-authority><xref ref-type="table" rid="T2">Table 2</xref><tp:nomenclature-citation-list><tp:nomenclature-citation><tp:taxon-name>Scorpiops petersii</tp:taxon-name><comment>: Kovařík, 2000b: 192–194, figs 35, 42, tabs 1–3; Fet, 2000d: 494.</comment></tp:nomenclature-citation></tp:nomenclature-citation-list></tp:nomenclature><tp:treatment-sec sec-type="Distribution"><title>Distribution.</title><p>Xizang (China); Bhutan; (Assam, Himachal, Uttar, Kashmir, Meghalaya, Sikkim) India; Pakistan.</p></tp:treatment-sec><tp:treatment-sec sec-type="Comments"><title>Comments.</title><p><italic><tp:taxon-name>Scorpiops petersii</tp:taxon-name></italic> Pocock, 1893 has a simple original description. <xref ref-type="bibr" rid="B21">Kishida (1939: 45)</xref> recorded this species distributed in Xizang and Xikang (western Sichuan and eastern Tibet of China). <xref ref-type="bibr" rid="B24">Kovařík (2000b)</xref> examined the lectotype and many specimens but thought it is necessary to re-evaluate the characters used in distinguishing this species from others in the genus scorpiops (<xref ref-type="bibr" rid="B24">Kovařík, 2000b: 193</xref>). We cannot distinguish <italic><tp:taxon-name>Scorpiops petersii</tp:taxon-name></italic> with <italic><tp:taxon-name>Scorpiops hardwickii</tp:taxon-name></italic> (Gervais, 1843) “complex” by the diagnostic characters provided by <xref ref-type="bibr" rid="B24">Kovařík (2000b: 193)</xref>: total length is up to 75mm; male has finger of pedipalps strongly flexed; 17 external (5 <italic>eb</italic>, 2 <italic>esb</italic>, 2 <italic>em</italic>, 4 <italic>est</italic>, 4 <italic>et</italic>) and 7, or rarely 6 or 8 ventral trichobothria on the patella; pectinal teeth number 4–9. We checked <italic><tp:taxon-name>Scorpiops</tp:taxon-name></italic> sp (1 adult and 1 immature females and 1 immature male and 1 juvenile, Lhasa, 4/7/2008, Zhiyong DI leg, kept in MHBU), its adult female: body length 80.1mm (<xref ref-type="fig" rid="F13">Figs 85</xref>–<xref ref-type="fig" rid="F15">101</xref>; <xref ref-type="table" rid="T2">Table 2</xref>), very strong; ventral trichobothria on patella number 7 (with other: rarely 6 or 8); pectinal teeth number 4-9; a swollen telson. Except the unusual body length can let us conjecture the specimens from Lhasa maybe <italic><tp:taxon-name>Scorpiops petersii</tp:taxon-name></italic>, all of other features shared by <italic><tp:taxon-name>Scorpiops hardwickii</tp:taxon-name></italic> and <italic><tp:taxon-name>Scorpiops petersii</tp:taxon-name></italic>. We noticed body length is an important character but it like the pectinal teeth number and patella ventral trichobothria number, all of them are some ranges and few exceptions are normal. We can’t confirm any of these characters in one species if checked just few specimens. Here, we add it to <italic><tp:taxon-name>Scorpiops hardwickii</tp:taxon-name></italic> (Gervais, 1843) “complex” group. We checked an immature female (locality is Uttaranchal, India; identified as <italic><tp:taxon-name>Scorpiops petersii</tp:taxon-name></italic> by Kovařík). And confirm the diagnosis of <italic><tp:taxon-name>Scorpiops petersii</tp:taxon-name></italic> as follows: (1) male chela length to width ratio about 2.6, and about 2.5 in female (see <xref ref-type="bibr" rid="B24">Kovařík, 2000b</xref>: tab. 1); (2) male has finger of pedipalps strongly flexed; (3) 17 external (5 <italic>eb</italic>, 2 <italic>esb</italic>, 2 <italic>em</italic>, 4 <italic>est</italic>, 4 <italic>et</italic>) and 7, or rarely 6 or 8 ventral trichobothria on the patella; (4) pectinal teeth number 4–9; (5) total length above 65mm. The first character is the key difference between <italic><tp:taxon-name>Scorpiops petersii</tp:taxon-name></italic> and <italic><tp:taxon-name>Scorpiops hardwickii</tp:taxon-name></italic> (Gervais, 1843) “complex” group.</p><table-wrap id="T2" position="float" orientation="portrait"><label>Table 2.</label><caption><p>Measurements (in mm) of <italic><tp:taxon-name>Scorpiops petersii</tp:taxon-name></italic>, <italic><tp:taxon-name>Scorpiops</tp:taxon-name></italic> sp (Lhasa) and <italic><tp:taxon-name>Scorpiops tibetanus</tp:taxon-name></italic>.* Data from <xref ref-type="bibr" rid="B24">Kovařík, 2000b</xref>.&lt;br/&gt;</p></caption><table><tbody><tr><th rowspan="1" colspan="1"><bold>Species&lt;br/&gt; Contents</bold></th><th rowspan="1" colspan="2"><bold><italic><tp:taxon-name>Scorpiops petersii</tp:taxon-name></italic>*</bold></th><th rowspan="1" colspan="1"><bold><italic><tp:taxon-name>Scorpiops</tp:taxon-name></italic> sp&lt;br/&gt; (Lhasa)</bold></th><th rowspan="1" colspan="1"><bold><italic><tp:taxon-name>Scorpiops tibetanus</tp:taxon-name></italic></bold></th><th rowspan="1" colspan="2"><bold><italic><tp:taxon-name>Scorpiops tibetanus</tp:taxon-name></italic>*</bold></th></tr><tr><th rowspan="1" colspan="1"><bold>Sex</bold></th><th rowspan="1" colspan="1"><bold>Male&lt;br/&gt; LT (BMNH)</bold></th><th rowspan="1" colspan="1"><bold>Female&lt;br/&gt; AT (NHMB)</bold></th><th rowspan="1" colspan="1"><bold>Female&lt;br/&gt; (XZLS0801)</bold></th><th rowspan="1" colspan="1"><bold>Female&lt;br/&gt; (XZSH0601)</bold></th><th rowspan="1" colspan="1"><bold>Male HT&lt;br/&gt; (BMNH)</bold></th><th rowspan="1" colspan="1"><bold>Female&lt;br/&gt; (FKCP)</bold></th></tr><tr><td rowspan="1" colspan="1">Total length</td><td rowspan="1" colspan="1">69.3</td><td rowspan="1" colspan="1">67..0</td><td rowspan="1" colspan="1">80.1</td><td rowspan="1" colspan="1">45.2</td><td rowspan="1" colspan="1">60.4</td><td rowspan="1" colspan="1">53.2</td></tr><tr><td rowspan="1" colspan="1">Carapace:</td><td rowspan="1" colspan="6"/></tr><tr><td rowspan="1" colspan="1">-Length</td><td rowspan="1" colspan="1">8.8</td><td rowspan="1" colspan="1">8.3</td><td rowspan="1" colspan="1">10.2</td><td rowspan="1" colspan="1">5.7</td><td rowspan="1" colspan="1">7.5</td><td rowspan="1" colspan="1">7.5</td></tr><tr><td rowspan="1" colspan="1">- Anterior width</td><td rowspan="1" colspan="1"/><td rowspan="1" colspan="1"/><td rowspan="1" colspan="1">5.5</td><td rowspan="1" colspan="1">3.5</td><td rowspan="1" colspan="1"/><td rowspan="1" colspan="1"/></tr><tr><td rowspan="1" colspan="1">- Posterior width</td><td rowspan="1" colspan="1">8.0</td><td rowspan="1" colspan="1">8.7</td><td rowspan="1" colspan="1">10.8</td><td rowspan="1" colspan="1">6.1</td><td rowspan="1" colspan="1">7.5</td><td rowspan="1" colspan="1">7.7</td></tr><tr><td rowspan="1" colspan="1">Metasomal segment I:</td><td rowspan="1" colspan="6"/></tr><tr><td rowspan="1" colspan="1">- Length</td><td rowspan="1" colspan="1">3.5</td><td rowspan="1" colspan="1">3.2</td><td rowspan="1" colspan="1">4.3</td><td rowspan="1" colspan="1">2.7</td><td rowspan="1" colspan="1">3.6</td><td rowspan="1" colspan="1">2.7</td></tr><tr><td rowspan="1" colspan="1">- Width</td><td rowspan="1" colspan="1">3.5</td><td rowspan="1" colspan="1">3.6</td><td rowspan="1" colspan="1">4.4</td><td rowspan="1" colspan="1">2.7</td><td rowspan="1" colspan="1">3.9</td><td rowspan="1" colspan="1">3.1</td></tr><tr><td rowspan="1" colspan="1">- Depth</td><td rowspan="1" colspan="1"/><td rowspan="1" colspan="1"/><td rowspan="1" colspan="1">3.6</td><td rowspan="1" colspan="1">2.3</td><td rowspan="1" colspan="1"/><td rowspan="1" colspan="1"/></tr><tr><td rowspan="1" colspan="1">Metasomal segment II:</td><td rowspan="1" colspan="6"/></tr><tr><td rowspan="1" colspan="1">- Length</td><td rowspan="1" colspan="1">4.1</td><td rowspan="1" colspan="1">3.6</td><td rowspan="1" colspan="1">5.6</td><td rowspan="1" colspan="1">3.2</td><td rowspan="1" colspan="1">4.3</td><td rowspan="1" colspan="1">3.2</td></tr><tr><td rowspan="1" colspan="1">- Width</td><td rowspan="1" colspan="1">3.0</td><td rowspan="1" colspan="1">3.4</td><td rowspan="1" colspan="1">4.0</td><td rowspan="1" colspan="1">2.4</td><td rowspan="1" colspan="1">3.5</td><td rowspan="1" colspan="1">2.7</td></tr><tr><td rowspan="1" colspan="1">- Depth</td><td rowspan="1" colspan="1"/><td rowspan="1" colspan="1"/><td rowspan="1" colspan="1">3.6</td><td rowspan="1" colspan="1">2.1</td><td rowspan="1" colspan="1"/><td rowspan="1" colspan="1"/></tr><tr><td rowspan="1" colspan="1">Metasomal segment III:</td><td rowspan="1" colspan="6"/></tr><tr><td rowspan="1" colspan="1">- Length</td><td rowspan="1" colspan="1">4.4</td><td rowspan="1" colspan="1">4.1</td><td rowspan="1" colspan="1">6.1</td><td rowspan="1" colspan="1">3.4</td><td rowspan="1" colspan="1">4.7</td><td rowspan="1" colspan="1">3.6</td></tr><tr><td rowspan="1" colspan="1">- Width</td><td rowspan="1" colspan="1">2.8</td><td rowspan="1" colspan="1">3.3</td><td rowspan="1" colspan="1">3.7</td><td rowspan="1" colspan="1">2.3</td><td rowspan="1" colspan="1">3.4</td><td rowspan="1" colspan="1">2.7</td></tr><tr><td rowspan="1" colspan="1">- Depth</td><td rowspan="1" colspan="1"/><td rowspan="1" colspan="1"/><td rowspan="1" colspan="1">3.6</td><td rowspan="1" colspan="1">2.1</td><td rowspan="1" colspan="1"/><td rowspan="1" colspan="1"/></tr><tr><td rowspan="1" colspan="1">Metasomal segment IV</td><td rowspan="1" colspan="1"/><td rowspan="1" colspan="1"/><td rowspan="1" colspan="1"/><td rowspan="1" colspan="1"/><td rowspan="1" colspan="1"/><td rowspan="1" colspan="1"/></tr><tr><td rowspan="1" colspan="1">- Length</td><td rowspan="1" colspan="1">5.0</td><td rowspan="1" colspan="1">4.4</td><td rowspan="1" colspan="1">6.5</td><td rowspan="1" colspan="1">3.8</td><td rowspan="1" colspan="1">5.2</td><td rowspan="1" colspan="1">4.2</td></tr><tr><td rowspan="1" colspan="1">- Width</td><td rowspan="1" colspan="1">2.6</td><td rowspan="1" colspan="1">3.0</td><td rowspan="1" colspan="1">3.5</td><td rowspan="1" colspan="1">2.1</td><td rowspan="1" colspan="1">3.2</td><td rowspan="1" colspan="1">2.5</td></tr><tr><td rowspan="1" colspan="1">- Depth</td><td rowspan="1" colspan="1"/><td rowspan="1" colspan="1"/><td rowspan="1" colspan="1">3.5</td><td rowspan="1" colspan="1">2.0</td><td rowspan="1" colspan="1"/><td rowspan="1" colspan="1"/></tr><tr><td rowspan="1" colspan="1">Metasomal segment V</td><td rowspan="1" colspan="6"/></tr><tr><td rowspan="1" colspan="1">- Length</td><td rowspan="1" colspan="1">8.2</td><td rowspan="1" colspan="1">7.1</td><td rowspan="1" colspan="1">10.3</td><td rowspan="1" colspan="1">6.0</td><td rowspan="1" colspan="1">8.1</td><td rowspan="1" colspan="1">6.7</td></tr><tr><td rowspan="1" colspan="1">- Width</td><td rowspan="1" colspan="1">2.3</td><td rowspan="1" colspan="1">2.8</td><td rowspan="1" colspan="1">3.2</td><td rowspan="1" colspan="1">2.0</td><td rowspan="1" colspan="1">2.9</td><td rowspan="1" colspan="1">2.4</td></tr><tr><td rowspan="1" colspan="1">- Depth</td><td rowspan="1" colspan="1"/><td rowspan="1" colspan="1"/><td rowspan="1" colspan="1">3.4</td><td rowspan="1" colspan="1">1.8</td><td rowspan="1" colspan="1"/><td rowspan="1" colspan="1"/></tr><tr><td rowspan="1" colspan="1">Telson:</td><td rowspan="1" colspan="1"/><td rowspan="1" colspan="1"/><td rowspan="1" colspan="1"/><td rowspan="1" colspan="1"/><td rowspan="1" colspan="1"/><td rowspan="1" colspan="1"/></tr><tr><td rowspan="1" colspan="1">- Length</td><td rowspan="1" colspan="1">8.7</td><td rowspan="1" colspan="1">7.5</td><td rowspan="1" colspan="1">10.2</td><td rowspan="1" colspan="1">5.6</td><td rowspan="1" colspan="1">7.6</td><td rowspan="1" colspan="1">6.7</td></tr><tr><td rowspan="1" colspan="1">- Width</td><td rowspan="1" colspan="1"/><td rowspan="1" colspan="1"/><td rowspan="1" colspan="1">4.1</td><td rowspan="1" colspan="1">2.2</td><td rowspan="1" colspan="1"/><td rowspan="1" colspan="1"/></tr><tr><td rowspan="1" colspan="1">- Depth</td><td rowspan="1" colspan="1"/><td rowspan="1" colspan="1"/><td rowspan="1" colspan="1">4.0</td><td rowspan="1" colspan="1">2.1</td><td rowspan="1" colspan="1"/><td rowspan="1" colspan="1"/></tr><tr><td rowspan="1" colspan="1">Pedipalp femur:</td><td rowspan="1" colspan="1"/><td rowspan="1" colspan="1"/><td rowspan="1" colspan="1"/><td rowspan="1" colspan="1"/><td rowspan="1" colspan="1"/><td rowspan="1" colspan="1"/></tr><tr><td rowspan="1" colspan="1">- Length</td><td rowspan="1" colspan="1">7.2</td><td rowspan="1" colspan="1">6.6</td><td rowspan="1" colspan="1">7.9</td><td rowspan="1" colspan="1">4.7</td><td rowspan="1" colspan="1">5.3</td><td rowspan="1" colspan="1">5.4</td></tr><tr><td rowspan="1" colspan="1">- Width</td><td rowspan="1" colspan="1">3.3</td><td rowspan="1" colspan="1">3.0</td><td rowspan="1" colspan="1">3.6</td><td rowspan="1" colspan="1">2.1</td><td rowspan="1" colspan="1">2.4</td><td rowspan="1" colspan="1">2.4</td></tr><tr><td rowspan="1" colspan="1">- Depth</td><td rowspan="1" colspan="1"/><td rowspan="1" colspan="1"/><td rowspan="1" colspan="1">3.3</td><td rowspan="1" colspan="1">1.9</td><td rowspan="1" colspan="1"/><td rowspan="1" colspan="1"/></tr><tr><td rowspan="1" colspan="1">Pedipalp patella:</td><td rowspan="1" colspan="6"/></tr><tr><td rowspan="1" colspan="1">- Length</td><td rowspan="1" colspan="1">7.2</td><td rowspan="1" colspan="1">7.0</td><td rowspan="1" colspan="1">8.2</td><td rowspan="1" colspan="1">4.5</td><td rowspan="1" colspan="1">5.8</td><td rowspan="1" colspan="1">5.8</td></tr><tr><td rowspan="1" colspan="1">- Width</td><td rowspan="1" colspan="1">3.4</td><td rowspan="1" colspan="1">3.1</td><td rowspan="1" colspan="1">3.5</td><td rowspan="1" colspan="1">2.7</td><td rowspan="1" colspan="1">2.5</td><td rowspan="1" colspan="1">2.5</td></tr><tr><td rowspan="1" colspan="1">- Depth</td><td rowspan="1" colspan="1"/><td rowspan="1" colspan="1"/><td rowspan="1" colspan="1">4.0</td><td rowspan="1" colspan="1">2.6</td><td rowspan="1" colspan="1"/><td rowspan="1" colspan="1"/></tr><tr><td rowspan="1" colspan="1">Chela</td><td rowspan="1" colspan="6"/></tr><tr><td rowspan="1" colspan="1">- Length (chela)</td><td rowspan="1" colspan="1">15.1</td><td rowspan="1" colspan="1">13.8</td><td rowspan="1" colspan="1">16.5</td><td rowspan="1" colspan="1">9.3</td><td rowspan="1" colspan="1">11.9</td><td rowspan="1" colspan="1">12.5</td></tr><tr><td rowspan="1" colspan="1">- Length (manus)</td><td rowspan="1" colspan="1"/><td rowspan="1" colspan="1"/><td rowspan="1" colspan="1">9.1</td><td rowspan="1" colspan="1">5.6</td><td rowspan="1" colspan="1"/><td rowspan="1" colspan="1"/></tr><tr><td rowspan="1" colspan="1">- Width</td><td rowspan="1" colspan="1">5.8</td><td rowspan="1" colspan="1">5.5</td><td rowspan="1" colspan="1">7.5</td><td rowspan="1" colspan="1">4.3</td><td rowspan="1" colspan="1">5.9</td><td rowspan="1" colspan="1">5.1</td></tr><tr><td rowspan="1" colspan="1">- Depth</td><td rowspan="1" colspan="1"/><td rowspan="1" colspan="1"/><td rowspan="1" colspan="1">5.9</td><td rowspan="1" colspan="1">3.5</td><td rowspan="1" colspan="1"/><td rowspan="1" colspan="1"/></tr><tr><td rowspan="1" colspan="1">Movable finger-Length</td><td rowspan="1" colspan="1">7.5</td><td rowspan="1" colspan="1">8.1</td><td rowspan="1" colspan="1">9.9</td><td rowspan="1" colspan="1">5.5</td><td rowspan="1" colspan="1">6.8</td><td rowspan="1" colspan="1">7.0</td></tr><tr><td rowspan="1" colspan="1">Pectinal teeth (left/right)</td><td rowspan="1" colspan="1">5/5</td><td rowspan="1" colspan="1">7/7</td><td rowspan="1" colspan="1">5/5</td><td rowspan="1" colspan="1">7/7</td><td rowspan="1" colspan="1">8/7</td><td rowspan="1" colspan="1">8/7</td></tr></tbody></table></table-wrap></tp:treatment-sec><tp:treatment-sec><!--Section generated to contain objects referenced in tp:taxon-treatment.--><fig id="F13" position="float" orientation="portrait"><label>Figure 85.</label><caption><p>Habitus of <italic><tp:taxon-name>Scorpiops</tp:taxon-name></italic> sp. (<italic>hardwickii</italic> “complex”) from Lhasa, female, dorsal view.</p></caption><graphic xmlns:xlink="http://www.w3.org/1999/xlink" xlink:href="ZooKeys-301-051-g013.jpg" position="float" orientation="portrait" xlink:type="simple"/></fig><fig id="F15" position="float" orientation="portrait"><label>Figures 98–101.</label><caption><p><italic><tp:taxon-name>Scorpiops</tp:taxon-name></italic> sp. (<italic>hardwickii</italic> “complex”) from Lhasa, female. Chela dorsal, external, ventral and internal aspects.</p></caption><graphic xmlns:xlink="http://www.w3.org/1999/xlink" xlink:href="ZooKeys-301-051-g015.jpg" position="float" orientation="portrait" xlink:type="simple"/></fig></tp:treatment-sec><ref-list><ref id="B24"><mixed-citation xmlns:xlink="http://www.w3.org/1999/xlink" xlink:type="simple"><person-group><name name-style="western"><surname>Kovařík</surname><given-names>F</given-names></name></person-group> (<year>2000b</year>) <article-title>Revision of family Scorpiopidae (Scorpiones),with descriptions of six new species.Acta Soc. Zool.</article-title><source>Bohem</source><volume>64</volume>: <fpage>153</fpage>-<lpage>201</lpage>.</mixed-citation></ref><ref id="B21"><mixed-citation xmlns:xlink="http://www.w3.org/1999/xlink" xlink:type="simple"><person-group><name name-style="western"><surname>Kishida</surname><given-names>K</given-names></name></person-group> (<year>1939</year>) <source>“Arachnida of Jehol. Scorpiones”. Report of the first scientific expedition to Mandchoukuo under the leadership of Shigeyasu Tokunage. June–October 1933, 5, 1, 4 (10): 1–66.</source></mixed-citation></ref></ref-list></tp:taxon-treatment>
