# Supplementary material for: Notes on the scorpions (Arachnida, Scorpiones) from Xizang with the redescription of Scorpiops jendeki Kovařík, 2000 (Scorpiones, Euscorpiidae) from Yunnan (China)
Source: Zookeys. 2013 May 17;(301):51–99. doi: 10.3897/zookeys.301.4608 (PMC3689136; doi:10.3897/zookeys.301.4608)
Supplement: XML Treatment for Scorpiops pococki [file zookeys.301.4608-treatment23.xml]

<!DOCTYPE tp:taxon-treatment
  PUBLIC "-//TaxonX//DTD Taxonomic Treatment Publishing DTD v0 20100105//EN" "tax-treatment-NSO.dtd">
<tp:taxon-treatment xmlns:tp="http://www.plazi.org/taxpub"><tp:treatment-meta><mixed-citation publication-type="journal"><person-group><name><surname>Di</surname><given-names>Zhiyong</given-names></name><name><surname>Xu</surname><given-names>Xiaobo</given-names></name><name><surname>Cao</surname><given-names>Zhijian</given-names></name><name><surname>Wu</surname><given-names>Yingliang</given-names></name><name><surname>Li</surname><given-names>Wenxin</given-names></name></person-group><article-title>Notes on the scorpions (Arachnida, Scorpiones) from Xizang with the redescription of 
                    <italic>Scorpiops jendeki</italic> Kovařík, 2000 (Scorpiones, Euscorpiidae) from Yunnan (China)</article-title><source>Zookeys</source><day>17</day><month>5</month><year>2013</year><volume>2013</volume><issue>301</issue><fpage>51</fpage><lpage>99</lpage><pub-id pub-id-type="doi">10.3897/zookeys.301.4608</pub-id></mixed-citation></tp:treatment-meta><tp:nomenclature><tp:taxon-name>
                            <tp:taxon-name-part taxon-name-part-type="genus">Scorpiops</tp:taxon-name-part>
                            <tp:taxon-name-part taxon-name-part-type="species">pococki</tp:taxon-name-part>
                        <object-id xmlns:xlink="http://www.w3.org/1999/xlink" xlink:type="simple">http://species-id.net/wiki/Scorpiops_pococki</object-id>
								</tp:taxon-name><tp:taxon-authority>Qi, Zhu &amp; Lourenço, 2005</tp:taxon-authority><xref ref-type="fig" rid="F10">Figures 64</xref><xref ref-type="fig" rid="F12">–84</xref><xref ref-type="table" rid="T3">, Table 3</xref><tp:nomenclature-citation-list><tp:nomenclature-citation><tp:taxon-name>Scorpiops pococki</tp:taxon-name><comment> Qi, Zhu &amp; Lourenço, 2005: 14–18, figs 47–61.</comment></tp:nomenclature-citation></tp:nomenclature-citation-list></tp:nomenclature><tp:treatment-sec sec-type="Type specimens"><title>Type specimens.</title><p>Holotype, male, China, Xizang, Gyaca district (<named-content xmlns:xlink="http://www.w3.org/1999/xlink" content-type="dwc:verbatimCoordinates" xlink:type="simple">29°08'N, 92°43'E</named-content>), 22/8/2002, Ming-Sheng Zhu leg. (MHBU); paratypes: 7 females and 4males, same data as holotype (1 female and 1 male in MNHN, the others in MHBU); 1 female, Chi<!--PageBreak--><!--PageBreak--><!--PageBreak-->na, Xizang, Zayü district, Xia Zayü town (<named-content xmlns:xlink="http://www.w3.org/1999/xlink" content-type="dwc:verbatimCoordinates" xlink:type="simple">28°30'N, 97°00'E</named-content>), 7/8/2002, Ming-Sheng Zhu leg.; 1male, China, Xizang, Ny-ingchi district (<named-content xmlns:xlink="http://www.w3.org/1999/xlink" content-type="dwc:verbatimCoordinates" xlink:type="simple">29°34'N, 94°30'E</named-content>), 2/8/2002, Ming- Sheng Zhu leg., 2 females, 3 males, 17/8/2002, other data same as above; 3 females, China, Xizang, Nêdong district (<named-content xmlns:xlink="http://www.w3.org/1999/xlink" content-type="dwc:verbatimCoordinates" xlink:type="simple">29°11'N, 91°48'E</named-content>), 15/8/2002, Ming-Sheng Zhu leg.; 1 male, China, Xizang, Xigazê (<named-content xmlns:xlink="http://www.w3.org/1999/xlink" content-type="dwc:verbatimCoordinates" xlink:type="simple">29°16'N, 88°51'E</named-content>), 7/9/2002, Ming-Sheng Zhu leg.; 3 females, China, Xizang, Lhasa (<named-content xmlns:xlink="http://www.w3.org/1999/xlink" content-type="dwc:verbatimCoordinates" xlink:type="simple">29°39'N, 91°08'E</named-content>), 23/8/2003, Feng Zhang leg. (deposited in MHBU).</p></tp:treatment-sec><tp:treatment-sec sec-type="Distribution"><title>Distribution.</title><p>Gyaca County, Nêdong County, Nyingchi County, Zayü County, Lhasa (China).</p></tp:treatment-sec><tp:treatment-sec sec-type="Comments"><title>Comments.</title><p><xref ref-type="bibr" rid="B29">Kovařík &amp; Ahmed (2009: 10)</xref> provided a list of <italic><tp:taxon-name>Scorpiops hardwickii</tp:taxon-name></italic> (Gervais, 1843) “complex”, including <italic><tp:taxon-name>Scorpiops pococki</tp:taxon-name></italic>. <italic><tp:taxon-name>Scorpiops pococki</tp:taxon-name></italic>’s features accord with the summary of <xref ref-type="bibr" rid="B3">Di et al. (2011a)</xref>. We provided the figures of the type specimen of <italic><tp:taxon-name>Scorpiops pococki</tp:taxon-name></italic> andother members from Xizang.</p><table-wrap id="T3" position="float" orientation="portrait"><label>Table 3.</label><caption><p>Measurements (in mm) of <italic><tp:taxon-name>Scorpiops pococki</tp:taxon-name></italic>, and <italic><tp:taxon-name>Scorpiops jendeki</tp:taxon-name></italic>. * Data from <xref ref-type="bibr" rid="B24">Kovařík, 2000b</xref>.&lt;br/&gt;</p></caption><table><tbody><tr><th rowspan="1" colspan="1"><bold>Species&lt;br/&gt; Contents</bold></th><th rowspan="1" colspan="2"><bold><italic><tp:taxon-name>Scorpiops pococki</tp:taxon-name></italic></bold></th><th rowspan="1" colspan="2"><bold>*<italic><tp:taxon-name>Scorpiops jendeki</tp:taxon-name></italic></bold></th><th rowspan="1" colspan="2"><bold><italic><tp:taxon-name>Scorpiops jendeki</tp:taxon-name></italic></bold></th></tr><tr><th rowspan="1" colspan="1"><bold>Sex</bold></th><th rowspan="1" colspan="1"><bold>Male&lt;br/&gt; HT (MHBU)</bold></th><th rowspan="1" colspan="1"><bold>Female&lt;br/&gt; PT (MHBU)</bold></th><th rowspan="1" colspan="1"><bold>Male&lt;br/&gt; (FKCP)</bold></th><th rowspan="1" colspan="1"><bold>Female&lt;br/&gt; HT (FKCP)</bold></th><th rowspan="1" colspan="1"><bold>Female&lt;br/&gt; (YNLL0801)</bold></th><th rowspan="1" colspan="1"><bold>Female&lt;br/&gt; (YNLL0802)</bold></th></tr><tr><td rowspan="1" colspan="1">Total length</td><td rowspan="1" colspan="1">40.0</td><td rowspan="1" colspan="1">45.7</td><td rowspan="1" colspan="1">32.2</td><td rowspan="1" colspan="1">42.1</td><td rowspan="1" colspan="1">22.8</td><td rowspan="1" colspan="1">20.8</td></tr><tr><td rowspan="1" colspan="1">Carapace:</td><td rowspan="1" colspan="1"/><td rowspan="1" colspan="1"/><td rowspan="1" colspan="1"/><td rowspan="1" colspan="1"/><td rowspan="1" colspan="1"/><td rowspan="1" colspan="1"/></tr><tr><td rowspan="1" colspan="1">-Length</td><td rowspan="1" colspan="1">6.2</td><td rowspan="1" colspan="1">7.1</td><td rowspan="1" colspan="1">4.5</td><td rowspan="1" colspan="1">5.1</td><td rowspan="1" colspan="1">3.1</td><td rowspan="1" colspan="1">2.9</td></tr><tr><td rowspan="1" colspan="1">- Anterior width</td><td rowspan="1" colspan="1">3.6</td><td rowspan="1" colspan="1">4.1</td><td rowspan="1" colspan="1"/><td rowspan="1" colspan="1"/><td rowspan="1" colspan="1">1.6</td><td rowspan="1" colspan="1">16.</td></tr><tr><td rowspan="1" colspan="1">- Posterior width</td><td rowspan="1" colspan="1">6.3</td><td rowspan="1" colspan="1">7.2</td><td rowspan="1" colspan="1">4.8</td><td rowspan="1" colspan="1">5.9</td><td rowspan="1" colspan="1">3.3</td><td rowspan="1" colspan="1">3.2</td></tr><tr><td rowspan="1" colspan="1">Metasomal segment I:</td><td rowspan="1" colspan="1"/><td rowspan="1" colspan="1"/><td rowspan="1" colspan="1"/><td rowspan="1" colspan="1"/><td rowspan="1" colspan="1"/><td rowspan="1" colspan="1"/></tr><tr><td rowspan="1" colspan="1">- Length</td><td rowspan="1" colspan="1">2.2</td><td rowspan="1" colspan="1">2.5</td><td rowspan="1" colspan="1">1.9</td><td rowspan="1" colspan="1">2.1</td><td rowspan="1" colspan="1">1.3</td><td rowspan="1" colspan="1">1.1</td></tr><tr><td rowspan="1" colspan="1">- Width</td><td rowspan="1" colspan="1">2.4</td><td rowspan="1" colspan="1">2.2</td><td rowspan="1" colspan="1"/><td rowspan="1" colspan="1"/><td rowspan="1" colspan="1">1.6</td><td rowspan="1" colspan="1">1.5</td></tr><tr><td rowspan="1" colspan="1">- Depth</td><td rowspan="1" colspan="1">2.0</td><td rowspan="1" colspan="1">2.2</td><td rowspan="1" colspan="1">2.4</td><td rowspan="1" colspan="1">2.6</td><td rowspan="1" colspan="1">1.3</td><td rowspan="1" colspan="1">1.3</td></tr><tr><td rowspan="1" colspan="1">Metasomal segment II:</td><td rowspan="1" colspan="1"/><td rowspan="1" colspan="1"/><td rowspan="1" colspan="1"/><td rowspan="1" colspan="1"/><td rowspan="1" colspan="1"/><td rowspan="1" colspan="1"/></tr><tr><td rowspan="1" colspan="1">- Length</td><td rowspan="1" colspan="1">2.8</td><td rowspan="1" colspan="1">2.8</td><td rowspan="1" colspan="1">2.1</td><td rowspan="1" colspan="1">2.5</td><td rowspan="1" colspan="1">1.5</td><td rowspan="1" colspan="1">1.4</td></tr><tr><td rowspan="1" colspan="1">- Width</td><td rowspan="1" colspan="1">2.1</td><td rowspan="1" colspan="1">2.3</td><td rowspan="1" colspan="1">2.1</td><td rowspan="1" colspan="1">2.3</td><td rowspan="1" colspan="1">1.4</td><td rowspan="1" colspan="1">1.3</td></tr><tr><td rowspan="1" colspan="1">- Depth</td><td rowspan="1" colspan="1">1.9</td><td rowspan="1" colspan="1">2.0</td><td rowspan="1" colspan="1"/><td rowspan="1" colspan="1"/><td rowspan="1" colspan="1">1.2</td><td rowspan="1" colspan="1">1.1</td></tr><tr><td rowspan="1" colspan="1">Metasomal segment III:</td><td rowspan="1" colspan="1"/><td rowspan="1" colspan="1"/><td rowspan="1" colspan="1"/><td rowspan="1" colspan="1"/><td rowspan="1" colspan="1"/><td rowspan="1" colspan="1"/></tr><tr><td rowspan="1" colspan="1">- Length</td><td rowspan="1" colspan="1">3.0</td><td rowspan="1" colspan="1">3.1</td><td rowspan="1" colspan="1">2.3</td><td rowspan="1" colspan="1">2.6</td><td rowspan="1" colspan="1">1.5</td><td rowspan="1" colspan="1">1.6</td></tr><tr><td rowspan="1" colspan="1">- Width</td><td rowspan="1" colspan="1">2.0</td><td rowspan="1" colspan="1">2.2</td><td rowspan="1" colspan="1">2.0</td><td rowspan="1" colspan="1">2.1</td><td rowspan="1" colspan="1">1.3</td><td rowspan="1" colspan="1">1.2</td></tr><tr><td rowspan="1" colspan="1">- Depth</td><td rowspan="1" colspan="1">2.0</td><td rowspan="1" colspan="1">2.1</td><td rowspan="1" colspan="1"/><td rowspan="1" colspan="1"/><td rowspan="1" colspan="1">1.1</td><td rowspan="1" colspan="1">1.1</td></tr><tr><td rowspan="1" colspan="1">Metasomal segment IV</td><td rowspan="1" colspan="1"/><td rowspan="1" colspan="1"/><td rowspan="1" colspan="1"/><td rowspan="1" colspan="1"/><td rowspan="1" colspan="1"/><td rowspan="1" colspan="1"/></tr><tr><td rowspan="1" colspan="1">- Length</td><td rowspan="1" colspan="1">3.5</td><td rowspan="1" colspan="1">3.4</td><td rowspan="1" colspan="1">2.8</td><td rowspan="1" colspan="1">3.1</td><td rowspan="1" colspan="1">1.8</td><td rowspan="1" colspan="1">2.8</td></tr><tr><td rowspan="1" colspan="1">- Width</td><td rowspan="1" colspan="1">1.9</td><td rowspan="1" colspan="1">2.0</td><td rowspan="1" colspan="1">1.9</td><td rowspan="1" colspan="1">2.1</td><td rowspan="1" colspan="1">1.2</td><td rowspan="1" colspan="1">1.1</td></tr><tr><td rowspan="1" colspan="1">- Depth</td><td rowspan="1" colspan="1">2.0</td><td rowspan="1" colspan="1">2.2</td><td rowspan="1" colspan="1"/><td rowspan="1" colspan="1"/><td rowspan="1" colspan="1">1.1</td><td rowspan="1" colspan="1">1.0</td></tr><tr><td rowspan="1" colspan="1">Metasomal segment V</td><td rowspan="1" colspan="1"/><td rowspan="1" colspan="1"/><td rowspan="1" colspan="1"/><td rowspan="1" colspan="1"/><td rowspan="1" colspan="1"/><td rowspan="1" colspan="1"/></tr><tr><td rowspan="1" colspan="1">- Length</td><td rowspan="1" colspan="1">5.4</td><td rowspan="1" colspan="1">5.8</td><td rowspan="1" colspan="1">4.5</td><td rowspan="1" colspan="1">5.4</td><td rowspan="1" colspan="1">2.8</td><td rowspan="1" colspan="1">2.7</td></tr><tr><td rowspan="1" colspan="1">- Width</td><td rowspan="1" colspan="1">1.9</td><td rowspan="1" colspan="1">2.0</td><td rowspan="1" colspan="1">1.9</td><td rowspan="1" colspan="1">2.0</td><td rowspan="1" colspan="1">1.2</td><td rowspan="1" colspan="1">1.1</td></tr><tr><td rowspan="1" colspan="1">- Depth</td><td rowspan="1" colspan="1">1.8</td><td rowspan="1" colspan="1">1.8</td><td rowspan="1" colspan="1"/><td rowspan="1" colspan="1"/><td rowspan="1" colspan="1">1.0</td><td rowspan="1" colspan="1">0.8</td></tr><tr><td rowspan="1" colspan="1">Telson:</td><td rowspan="1" colspan="1"/><td rowspan="1" colspan="1"/><td rowspan="1" colspan="1"/><td rowspan="1" colspan="1"/><td rowspan="1" colspan="1"/><td rowspan="1" colspan="1"/></tr><tr><td rowspan="1" colspan="1">- Length</td><td rowspan="1" colspan="1">5.8</td><td rowspan="1" colspan="1">6.2</td><td rowspan="1" colspan="1">4.9</td><td rowspan="1" colspan="1">4.8</td><td rowspan="1" colspan="1">3.0</td><td rowspan="1" colspan="1">3.0</td></tr><tr><td rowspan="1" colspan="1">- Width</td><td rowspan="1" colspan="1">2.3</td><td rowspan="1" colspan="1">2.4</td><td rowspan="1" colspan="1"/><td rowspan="1" colspan="1"/><td rowspan="1" colspan="1">1.1</td><td rowspan="1" colspan="1">1.1</td></tr><tr><td rowspan="1" colspan="1">- Depth</td><td rowspan="1" colspan="1">2.1</td><td rowspan="1" colspan="1">2.2</td><td rowspan="1" colspan="1"/><td rowspan="1" colspan="1"/><td rowspan="1" colspan="1">1.0</td><td rowspan="1" colspan="1">0.9</td></tr><tr><td rowspan="1" colspan="1">Pedipalp femur:</td><td rowspan="1" colspan="1"/><td rowspan="1" colspan="1"/><td rowspan="1" colspan="1"/><td rowspan="1" colspan="1"/><td rowspan="1" colspan="1"/><td rowspan="1" colspan="1"/></tr><tr><td rowspan="1" colspan="1">- Length</td><td rowspan="1" colspan="1">5.5</td><td rowspan="1" colspan="1">4.3</td><td rowspan="1" colspan="1">3.5</td><td rowspan="1" colspan="1">4.2</td><td rowspan="1" colspan="1">2.2</td><td rowspan="1" colspan="1">2.1</td></tr><tr><td rowspan="1" colspan="1">- Width</td><td rowspan="1" colspan="1">2.4</td><td rowspan="1" colspan="1">2.8</td><td rowspan="1" colspan="1">1.5</td><td rowspan="1" colspan="1">1.6</td><td rowspan="1" colspan="1">1.1</td><td rowspan="1" colspan="1">1.0</td></tr><tr><td rowspan="1" colspan="1">- Depth</td><td rowspan="1" colspan="1">1.9</td><td rowspan="1" colspan="1">2.0</td><td rowspan="1" colspan="1"/><td rowspan="1" colspan="1"/><td rowspan="1" colspan="1">1.0</td><td rowspan="1" colspan="1">0.9</td></tr><tr><td rowspan="1" colspan="1">Pedipalp patella:</td><td rowspan="1" colspan="1"/><td rowspan="1" colspan="1"/><td rowspan="1" colspan="1"/><td rowspan="1" colspan="1"/><td rowspan="1" colspan="1"/><td rowspan="1" colspan="1"/></tr><tr><td rowspan="1" colspan="1">- Length</td><td rowspan="1" colspan="1">5.1</td><td rowspan="1" colspan="1">5.6</td><td rowspan="1" colspan="1">3.7</td><td rowspan="1" colspan="1">4.4</td><td rowspan="1" colspan="1">2.3</td><td rowspan="1" colspan="1">2.4</td></tr><tr><td rowspan="1" colspan="1">- Width</td><td rowspan="1" colspan="1">2.8</td><td rowspan="1" colspan="1">3.1</td><td rowspan="1" colspan="1">1.7</td><td rowspan="1" colspan="1">1.8</td><td rowspan="1" colspan="1">1.1</td><td rowspan="1" colspan="1">1.1</td></tr><tr><td rowspan="1" colspan="1">- Depth</td><td rowspan="1" colspan="1">2.6</td><td rowspan="1" colspan="1">2.8</td><td rowspan="1" colspan="1"/><td rowspan="1" colspan="1"/><td rowspan="1" colspan="1">1.1</td><td rowspan="1" colspan="1">1.0</td></tr><tr><td rowspan="1" colspan="1">Chela</td><td rowspan="1" colspan="1"/><td rowspan="1" colspan="1"/><td rowspan="1" colspan="1"/><td rowspan="1" colspan="1"/><td rowspan="1" colspan="1"/><td rowspan="1" colspan="1"/></tr><tr><td rowspan="1" colspan="1">- Length (chela)</td><td rowspan="1" colspan="1">10.0</td><td rowspan="1" colspan="1">10.8</td><td rowspan="1" colspan="1">7.5</td><td rowspan="1" colspan="1">8.3</td><td rowspan="1" colspan="1">4.4</td><td rowspan="1" colspan="1">4.1</td></tr><tr><td rowspan="1" colspan="1">- Length (manus)</td><td rowspan="1" colspan="1">6.2</td><td rowspan="1" colspan="1">6.6</td><td rowspan="1" colspan="1"/><td rowspan="1" colspan="1"/><td rowspan="1" colspan="1">2.6</td><td rowspan="1" colspan="1">2.6</td></tr><tr><td rowspan="1" colspan="1">- Width</td><td rowspan="1" colspan="1">4.7</td><td rowspan="1" colspan="1">4.9</td><td rowspan="1" colspan="1">3.4</td><td rowspan="1" colspan="1">3..8</td><td rowspan="1" colspan="1">1.8</td><td rowspan="1" colspan="1">1.8</td></tr><tr><td rowspan="1" colspan="1">- Depth</td><td rowspan="1" colspan="1">3.3</td><td rowspan="1" colspan="1">3.5</td><td rowspan="1" colspan="1"/><td rowspan="1" colspan="1"/><td rowspan="1" colspan="1">1.4</td><td rowspan="1" colspan="1">1.2</td></tr><tr><td rowspan="1" colspan="1">Movable finger-Length</td><td rowspan="1" colspan="1">6.1</td><td rowspan="1" colspan="1">6.6</td><td rowspan="1" colspan="1">4.0</td><td rowspan="1" colspan="1">4.6</td><td rowspan="1" colspan="1">2.7</td><td rowspan="1" colspan="1">2.8</td></tr><tr><td rowspan="1" colspan="1">Pectinal teeth (left/right)</td><td rowspan="1" colspan="1">11/10</td><td rowspan="1" colspan="1">9/10</td><td rowspan="1" colspan="1">5/5</td><td rowspan="1" colspan="1">4/4</td><td rowspan="1" colspan="1">4/4</td><td rowspan="1" colspan="1">4/4</td></tr></tbody></table></table-wrap><fig id="F10" position="float" orientation="portrait"><label>Figure 64.</label><caption><p>Habitus of <italic><tp:taxon-name>Scorpiops pococki</tp:taxon-name></italic>, male, holotype, dorsal view.</p></caption><graphic xmlns:xlink="http://www.w3.org/1999/xlink" xlink:href="ZooKeys-301-051-g010.jpg" position="float" orientation="portrait" xlink:type="simple"/></fig><fig id="F11" position="float" orientation="portrait"><label>Figures 65–76.</label><caption><p><italic><tp:taxon-name>Scorpiops pococki</tp:taxon-name></italic>, male, holotype. <bold>65</bold> Carapace <bold>66–67</bold> Chelicera, dorsal and ventral aspects <bold>68</bold> Lateral eyes <bold>69</bold> Genital operculum and pectines <bold>70</bold> Femur dorsal aspect <bold>71–73</bold> Patella dorsal, external and ventral aspects <bold>74</bold> Metasomal segment V, ventral aspect <bold>75</bold> Telson, lateral aspect <bold>76</bold> Dentate margin of movable finger, showing rows of granules.</p></caption><graphic xmlns:xlink="http://www.w3.org/1999/xlink" xlink:href="ZooKeys-301-051-g011.jpg" position="float" orientation="portrait" xlink:type="simple"/></fig><fig id="F12" position="float" orientation="portrait"><label>Figures 77–84.</label><caption><p><italic><tp:taxon-name>Scorpiops pococki</tp:taxon-name></italic>. <bold>77–80</bold> male, holotype. Chela dorsal, external, ventral and internal aspects <bold>81–84</bold> female, paratype. Chela dorsal, external, ventral and internal aspects.</p></caption><graphic xmlns:xlink="http://www.w3.org/1999/xlink" xlink:href="ZooKeys-301-051-g012.jpg" position="float" orientation="portrait" xlink:type="simple"/></fig><fig id="F13" position="float" orientation="portrait"><label>Figure 85.</label><caption><p>Habitus of <italic><tp:taxon-name>Scorpiops</tp:taxon-name></italic> sp. (<italic>hardwickii</italic> “complex”) from Lhasa, female, dorsal view.</p></caption><graphic xmlns:xlink="http://www.w3.org/1999/xlink" xlink:href="ZooKeys-301-051-g013.jpg" position="float" orientation="portrait" xlink:type="simple"/></fig><fig id="F14" position="float" orientation="portrait"><label>Figures 86–97.</label><caption><p><italic><tp:taxon-name>Scorpiops</tp:taxon-name></italic> sp. (<italic>hardwickii</italic> “complex”) from Lhasa, female. <bold>86</bold> Carapace <bold>87–88</bold> Chelicera, dorsal and ventral aspects <bold>89</bold> Lateral eyes <bold>90</bold> Genital operculum and pectines <bold>91</bold> Femur dorsal aspect <bold>92–94</bold> Patella dorsal, external and ventral aspects <bold>95</bold> Metasomal segment V, ventral aspect <bold>96</bold> Telson, lateral aspect <bold>97</bold> Dentate margin of movable finger, showing rows of granules.</p></caption><graphic xmlns:xlink="http://www.w3.org/1999/xlink" xlink:href="ZooKeys-301-051-g014.jpg" position="float" orientation="portrait" xlink:type="simple"/></fig><fig id="F15" position="float" orientation="portrait"><label>Figures 98–101.</label><caption><p><italic><tp:taxon-name>Scorpiops</tp:taxon-name></italic> sp. (<italic>hardwickii</italic> “complex”) from Lhasa, female. Chela dorsal, external, ventral and internal aspects.</p></caption><graphic xmlns:xlink="http://www.w3.org/1999/xlink" xlink:href="ZooKeys-301-051-g015.jpg" position="float" orientation="portrait" xlink:type="simple"/></fig></tp:treatment-sec><ref-list><ref id="B24"><mixed-citation xmlns:xlink="http://www.w3.org/1999/xlink" xlink:type="simple"><person-group><name name-style="western"><surname>Kovařík</surname><given-names>F</given-names></name></person-group> (<year>2000b</year>) <article-title>Revision of family Scorpiopidae (Scorpiones),with descriptions of six new species.Acta Soc. Zool.</article-title><source>Bohem</source><volume>64</volume>: <fpage>153</fpage>-<lpage>201</lpage>.</mixed-citation></ref><ref id="B29"><mixed-citation xmlns:xlink="http://www.w3.org/1999/xlink" xlink:type="simple"><person-group><name name-style="western"><surname>Kovařík</surname><given-names>F</given-names></name><name name-style="western"><surname>Ahmed</surname><given-names>Z</given-names></name></person-group> (<year>2009</year>) <article-title>Three new species of <italic>Scorpiops</italic> Peters, 1861 (Scorpiones: Euscorpiidae: Scorpiopinae) from Pakistan.</article-title><source>Euscorpius</source><volume>88</volume>: <fpage>1</fpage>-<lpage>11</lpage>.</mixed-citation></ref><ref id="B3"><mixed-citation xmlns:xlink="http://www.w3.org/1999/xlink" xlink:type="simple"><person-group><name name-style="western"><surname>Di</surname><given-names>ZY</given-names></name><name name-style="western"><surname>He</surname><given-names>YW</given-names></name><name name-style="western"><surname>Cao</surname><given-names>ZJ</given-names></name><name name-style="western"><surname>Wu</surname><given-names>YL</given-names></name><name name-style="western"><surname>Li</surname><given-names>WX</given-names></name></person-group> (<year>2011a</year>) <article-title>The first record of the family Euscorpiidae (Arachnida: Scorpiones) from Central China, with a key of Chinese species of the genus <italic>Scorpiops</italic>.</article-title><source>Euscorpius</source><volume>116</volume>: <fpage>1</fpage>-<lpage>11</lpage>.</mixed-citation></ref></ref-list></tp:taxon-treatment>
