# Supplementary material for: Notes on the scorpions (Arachnida, Scorpiones) from Xizang with the redescription of Scorpiops jendeki Kovařík, 2000 (Scorpiones, Euscorpiidae) from Yunnan (China)
Source: Zookeys. 2013 May 17;(301):51–99. doi: 10.3897/zookeys.301.4608 (PMC3689136; doi:10.3897/zookeys.301.4608)
Supplement: XML Treatment for Scorpiops tibetanus [file zookeys.301.4608-treatment24.xml]

<!DOCTYPE tp:taxon-treatment
  PUBLIC "-//TaxonX//DTD Taxonomic Treatment Publishing DTD v0 20100105//EN" "tax-treatment-NSO.dtd">
<tp:taxon-treatment xmlns:tp="http://www.plazi.org/taxpub"><tp:treatment-meta><mixed-citation publication-type="journal"><person-group><name><surname>Di</surname><given-names>Zhiyong</given-names></name><name><surname>Xu</surname><given-names>Xiaobo</given-names></name><name><surname>Cao</surname><given-names>Zhijian</given-names></name><name><surname>Wu</surname><given-names>Yingliang</given-names></name><name><surname>Li</surname><given-names>Wenxin</given-names></name></person-group><article-title>Notes on the scorpions (Arachnida, Scorpiones) from Xizang with the redescription of 
                    <italic>Scorpiops jendeki</italic> Kovařík, 2000 (Scorpiones, Euscorpiidae) from Yunnan (China)</article-title><source>Zookeys</source><day>17</day><month>5</month><year>2013</year><volume>2013</volume><issue>301</issue><fpage>51</fpage><lpage>99</lpage><pub-id pub-id-type="doi">10.3897/zookeys.301.4608</pub-id></mixed-citation></tp:treatment-meta><tp:nomenclature><tp:taxon-name>
                            <tp:taxon-name-part taxon-name-part-type="genus">Scorpiops</tp:taxon-name-part>
                            <tp:taxon-name-part taxon-name-part-type="species">tibetanus</tp:taxon-name-part>
                        <object-id xmlns:xlink="http://www.w3.org/1999/xlink" xlink:type="simple">http://species-id.net/wiki/Scorpiops_tibetanus</object-id>
								</tp:taxon-name><tp:taxon-authority>Hirst, 1911</tp:taxon-authority><xref ref-type="fig" rid="F16">Figures 102</xref><xref ref-type="fig" rid="F18">–118</xref><xref ref-type="table" rid="T2">, Table 2</xref><tp:nomenclature-citation-list><tp:nomenclature-citation><tp:taxon-name>Scorpiopstibetanus</tp:taxon-name><comment> Hirst, 1911:472–473; Kovařík, 2000b: 197, figs 47, 68, 69, tab. 1–3; Fet, 2000d: 495.</comment></tp:nomenclature-citation></tp:nomenclature-citation-list></tp:nomenclature><tp:treatment-sec sec-type="Type locality"><title>Type locality.</title><p>China, Xizang, Tsangpo Valley, Chaksam Ferry..</p></tp:treatment-sec><tp:treatment-sec sec-type="Type material"><title>Type material.</title><p>Holotype, male. L. A. Wadell leg. BMNH, No. 1911. 8. 10. 1.</p></tp:treatment-sec><tp:treatment-sec sec-type="Material examined"><title>Material examined.</title><p>1 female and 5 juveniles, China, Xizang, Shigatse City, around the Zhabulun Temple, 13/8/2006, Xiao-Feng Yang leg, (MHBU, Ar.- MHBU - XZSH0601–6).</p></tp:treatment-sec><tp:treatment-sec sec-type="Diagnosis"><title>Diagnosis.</title><p>Adult body length about 45–65 mm. Mainly color uniformly reddishblack. Male has finger of pedipalps more flexed and manus shorter and broader than the female. 17 external trichobothria (5 <italic>eb</italic>, 2 <italic>esb</italic>, 2 <italic>em</italic>, 4 <italic>est</italic>, 4 <italic>et</italic>) and 7–10 ventral trichobothria (usually 9) on the patella. Pectinal teeth number 5–11.</p><p>Comments. In Kovařík &amp; Ahmed’s list of <!--PageBreak--><italic><tp:taxon-name>Scorpiops hardwickii</tp:taxon-name></italic> (Gervais, 1843) “complex” (2009: 10): containing <italic><tp:taxon-name>Scorpiops tibetanus</tp:taxon-name></italic> Hirst, 1911. <xref ref-type="bibr" rid="B19">Hirst (1911)</xref> did not provide a detailed description except the brief comparison with <italic><tp:taxon-name>Scorpiops austerus</tp:taxon-name></italic> Hirst, 1911 (syn<!--PageBreak-->onymized with <!--PageBreak--><italic><tp:taxon-name>Scorpiops hardwickii</tp:taxon-name></italic> by Tikader &amp; Bastawade, 1983: 418) and <italic><tp:taxon-name>Scorpiops crassimanus</tp:taxon-name></italic> Pocock, 1899 (synonymized with <italic><tp:taxon-name>Scorpiops hardwickii</tp:taxon-name></italic> by <xref ref-type="bibr" rid="B24">Kovařík, 2000b: 175</xref>). <xref ref-type="bibr" rid="B24">Kovařík (2000b)</xref> examined the holotype (male) of <italic><tp:taxon-name>Scorpiops tibetanus</tp:taxon-name></italic> and recorded some important information: (1) total length is 50–65mm; (2) male has finger of pedipalps more flexed and manus shorter and broader than the female; (3) 17 external trichobothria (5 <italic>eb</italic>, 2 <italic>esb</italic>, 2 <italic>em</italic>, 4 <italic>est</italic>, 4 <italic>et</italic>) and 7–10 ventral trichobothria (usually 9) on the patella; (4) <!--PageBreak--><!--PageBreak-->pectinal teeth number 5–11. <xref ref-type="bibr" rid="B3">Di et al. (2011a)</xref> excluded <italic><tp:taxon-name>Scorpiops tibetanus</tp:taxon-name></italic> from Kovařík’s <italic><tp:taxon-name>Scorpiops hardwickii</tp:taxon-name></italic> “complex” as followed reasons: (1) ventral trichobothria on patella in S. <italic>tibetanus</italic> number 7–10 (usually 9, in one young out of 37 specimens, 7 on one side; <xref ref-type="bibr" rid="B24">Kovařík, 2000b: 196</xref>), 6–8 in <italic><tp:taxon-name>Scorpiops hardwickii</tp:taxon-name></italic> “complex”; (2) pectinal teeth number is 5–11 (usually 7–11) in <italic><tp:taxon-name>Scorpiops tibetanus</tp:taxon-name></italic>, 4–9 in <italic><tp:taxon-name>Scorpiops hardwickii</tp:taxon-name></italic> (usually 5–7).</p></tp:treatment-sec><tp:treatment-sec sec-type="Description"><title>Description.</title><p>(based on female specimens: Ar.- MHBU - XZSH0601).</p><p><italic>Coloration</italic>: red brown mainly.</p><p>Carapace dark red brown. Median and lateral ocular tubercles black. Tergites mostly red brown to dark brown. Metasoma segments dark red brown to dark brown. Vesicle red brown with a reddish aculeus. Chelicerae yellow brown with fingers dark red brown gradually lighter toward the tip. Pedipalp femur and patella dark red brown, chela manus and fingers red brown. Legs red brown with yellow brown tarsi. Tarsal ungues yellowish brown. Sternum, genital operculum and sternites pale brown. Pectines yellowish.</p><p><italic>Morphology</italic>. <italic>Prosoma</italic>: Carapace with sparse, coarse granules (<xref ref-type="fig" rid="F17">Fig. 103</xref>); lateral furrow broad; anterior median furrow broad and moderately deep; posterior median furrow deep; margin behind lateral eyes with granules, other margins smooth. Median eyes situated anteriorly compared to center of carapace; three pairs of lateral ocelli, posterior smallest (<xref ref-type="fig" rid="F17">Figs 103, 106</xref>). Median ocular tubercle with granules and a pair of big median eyes and a median furrow. Lateral ocular tubercle with some granules.</p><p><!--PageBreak--><italic>Mesosoma</italic>: Tergites sparsely covered with coarse and big granules, posterior part of tergites with bigger granules; tergites III–VI with a median carina; tergite VII with two pairs of lateral carinae (shaped by bigger granules); tergites margin smooth. Pectinal teeth count 7/7, fulcra present (<xref ref-type="fig" rid="F17">Fig. 107</xref>). Sternum quinquangular. Genital operculum subtriangular. Sternites smooth and shiny; segment VII with 4 smooth ventral carinae and few granules.</p><p><!--PageBreak--><!--PageBreak--><italic>Metasoma</italic>: Tegument coarse. Segments II to V longer than wide; segments I to V with respectively 10-8-8-8-7 carinae, segments II–IV with a pair of vestigial lateral carinae; all dorsal carinae crenulate, slightly stronger distally; segment V carinae with smaller granules dorsally and larger serration ventrally. Vesicle with few setae and granules. <italic>Pedipalps</italic>: Tegument coarse. Femur with external, dorsointernal, dorsoexternal, ventrointernal, ventroexternal and internal carinae granulated; tegument with scattered granules dorsally (<xref ref-type="fig" rid="F17">Fig. 108</xref>) and smooth ventrally. Patella with dorsointernal, dorsoexternal, ventrointernal, ventroexternal and external carinae with big granules; two large spinoid granules present on the internal aspect; tegument with some granules. Trichobothrial pattern C, neobothriotaxic (<xref ref-type="bibr" rid="B51">Vachon 1974</xref>); patella with 17 external trichobothria (5 <italic>eb</italic>, 2 <italic>esb</italic>, 2 <italic>em</italic>, 4 <italic>est</italic>, 4 <italic>et</italic>), 9 ventral trichobothria (<xref ref-type="fig" rid="F17">Figs 109–111</xref>). Chela with length/width ratio: 2.2–2.5 in adult females and 2.0 in male (holotype, <xref ref-type="bibr" rid="B24">Kovařík, 2000b</xref>: 161. tab. 1). Chela with dorsal marginal, external secondary, and ventrointernal carinae granulated (<xref ref-type="fig" rid="F18">Figs 115–118</xref>); ventrointernal carina with some big granules; tegument with granules; female fingers scalloped with a pronounced lobe in the movable finger and a corresponding notch in fixed finger, lobe and corresponding notch reduced to absent in females. The male has fingers of pedipalps more flexed and manus shorter and broader than the female (<xref ref-type="bibr" rid="B24">Kovařík, 2000b: 196</xref>).</p><p><italic>Chelicerae</italic>: Tegument smooth. Tibia smooth. Movable finger with 4 teeth on dorsal edge, 5teeth on ventral edge. Fixed finger with 3 teeth on dorsal edge (<xref ref-type="fig" rid="F17">Figs 104, 105</xref>).</p><p><!--PageBreak--><!--PageBreak--><italic>Legs</italic>: Tegument coarsely granular dorsally, except basitarsi and telotarsi, smooth ventrally. Trochanters with few setae. Femur dorsal surface with few small granules, external surface with a granular carina, internal surface with two granular carinae. Patella internally with a dentate carina. Tibia with few setae and small granules, without spurs. Basitarsi with some spinules, few setae and 2 lateral pedal spurs. Tarsi ventrally with one row of short spinules and few setae. Tarsal ungues curved and hook-like.</p><fig id="F16" position="float" orientation="portrait"><label>Figure 102.</label><caption><p>Habitus of <italic><tp:taxon-name>Scorpiops tibetanus</tp:taxon-name></italic> from Shigatse, female, dorsal view.</p></caption><graphic xmlns:xlink="http://www.w3.org/1999/xlink" xlink:href="ZooKeys-301-051-g016.jpg" position="float" orientation="portrait" xlink:type="simple"/></fig><fig id="F17" position="float" orientation="portrait"><label>Figures 103–113.</label><caption><p><italic><tp:taxon-name>Scorpiops tibetanus</tp:taxon-name></italic> from Shigatse, female. <bold>103</bold> Carapace <bold>104–105</bold> Chelicera, dorsal and ventral aspects <bold>106</bold> Lateral eyes <bold>107</bold> Genital operculum and pectines <bold>108</bold> Femur dorsal aspect <bold>109–111</bold> Patella dorsal, external and ventral aspects <bold>112</bold> Metasomal segment V, ventral aspect <bold>113</bold> Telson, lateral aspect.</p></caption><graphic xmlns:xlink="http://www.w3.org/1999/xlink" xlink:href="ZooKeys-301-051-g017.jpg" position="float" orientation="portrait" xlink:type="simple"/></fig><fig id="F18" position="float" orientation="portrait"><label>Figures 114–118.</label><caption><p><italic><tp:taxon-name>Scorpiops tibetanus</tp:taxon-name></italic> from Shigatse, female. <bold>114</bold> Dentate margin of movable finger, showing rows of granules <bold>115–118</bold> Chela dorsal, external, ventral and internal aspects.</p></caption><graphic xmlns:xlink="http://www.w3.org/1999/xlink" xlink:href="ZooKeys-301-051-g018.jpg" position="float" orientation="portrait" xlink:type="simple"/></fig></tp:treatment-sec><tp:treatment-sec sec-type="Variation"><title>Variation.</title><p>Both sexes with coloration and morphology very similar to holotype. Sexual dimorphism: adult males, with more pronounced lobes on the movable fingers of the chela, and a more pronounced notch in the fixed finger and bigger pectinal teeth than females. Measurements in <xref ref-type="table" rid="T2">Table 2</xref>.</p></tp:treatment-sec><tp:treatment-sec sec-type="Ecology"><title>Ecology.</title><p>This species was collected from barren mountain. They were found under stones.</p></tp:treatment-sec><tp:treatment-sec sec-type="Distribution"><title>Distribution.</title><p>Tsangpo Valley and Xigazê (standard notation of Shigatse) (China).</p></tp:treatment-sec><tp:treatment-sec><!--Section generated to contain objects referenced in tp:taxon-treatment.--><table-wrap id="T2" position="float" orientation="portrait"><label>Table 2.</label><caption><p>Measurements (in mm) of <italic><tp:taxon-name>Scorpiops petersii</tp:taxon-name></italic>, <italic><tp:taxon-name>Scorpiops</tp:taxon-name></italic> sp (Lhasa) and <italic><tp:taxon-name>Scorpiops tibetanus</tp:taxon-name></italic>.* Data from <xref ref-type="bibr" rid="B24">Kovařík, 2000b</xref>.&lt;br/&gt;</p></caption><table><tbody><tr><th rowspan="1" colspan="1"><bold>Species&lt;br/&gt; Contents</bold></th><th rowspan="1" colspan="2"><bold><italic><tp:taxon-name>Scorpiops petersii</tp:taxon-name></italic>*</bold></th><th rowspan="1" colspan="1"><bold><italic><tp:taxon-name>Scorpiops</tp:taxon-name></italic> sp&lt;br/&gt; (Lhasa)</bold></th><th rowspan="1" colspan="1"><bold><italic><tp:taxon-name>Scorpiops tibetanus</tp:taxon-name></italic></bold></th><th rowspan="1" colspan="2"><bold><italic><tp:taxon-name>Scorpiops tibetanus</tp:taxon-name></italic>*</bold></th></tr><tr><th rowspan="1" colspan="1"><bold>Sex</bold></th><th rowspan="1" colspan="1"><bold>Male&lt;br/&gt; LT (BMNH)</bold></th><th rowspan="1" colspan="1"><bold>Female&lt;br/&gt; AT (NHMB)</bold></th><th rowspan="1" colspan="1"><bold>Female&lt;br/&gt; (XZLS0801)</bold></th><th rowspan="1" colspan="1"><bold>Female&lt;br/&gt; (XZSH0601)</bold></th><th rowspan="1" colspan="1"><bold>Male HT&lt;br/&gt; (BMNH)</bold></th><th rowspan="1" colspan="1"><bold>Female&lt;br/&gt; (FKCP)</bold></th></tr><tr><td rowspan="1" colspan="1">Total length</td><td rowspan="1" colspan="1">69.3</td><td rowspan="1" colspan="1">67..0</td><td rowspan="1" colspan="1">80.1</td><td rowspan="1" colspan="1">45.2</td><td rowspan="1" colspan="1">60.4</td><td rowspan="1" colspan="1">53.2</td></tr><tr><td rowspan="1" colspan="1">Carapace:</td><td rowspan="1" colspan="6"/></tr><tr><td rowspan="1" colspan="1">-Length</td><td rowspan="1" colspan="1">8.8</td><td rowspan="1" colspan="1">8.3</td><td rowspan="1" colspan="1">10.2</td><td rowspan="1" colspan="1">5.7</td><td rowspan="1" colspan="1">7.5</td><td rowspan="1" colspan="1">7.5</td></tr><tr><td rowspan="1" colspan="1">- Anterior width</td><td rowspan="1" colspan="1"/><td rowspan="1" colspan="1"/><td rowspan="1" colspan="1">5.5</td><td rowspan="1" colspan="1">3.5</td><td rowspan="1" colspan="1"/><td rowspan="1" colspan="1"/></tr><tr><td rowspan="1" colspan="1">- Posterior width</td><td rowspan="1" colspan="1">8.0</td><td rowspan="1" colspan="1">8.7</td><td rowspan="1" colspan="1">10.8</td><td rowspan="1" colspan="1">6.1</td><td rowspan="1" colspan="1">7.5</td><td rowspan="1" colspan="1">7.7</td></tr><tr><td rowspan="1" colspan="1">Metasomal segment I:</td><td rowspan="1" colspan="6"/></tr><tr><td rowspan="1" colspan="1">- Length</td><td rowspan="1" colspan="1">3.5</td><td rowspan="1" colspan="1">3.2</td><td rowspan="1" colspan="1">4.3</td><td rowspan="1" colspan="1">2.7</td><td rowspan="1" colspan="1">3.6</td><td rowspan="1" colspan="1">2.7</td></tr><tr><td rowspan="1" colspan="1">- Width</td><td rowspan="1" colspan="1">3.5</td><td rowspan="1" colspan="1">3.6</td><td rowspan="1" colspan="1">4.4</td><td rowspan="1" colspan="1">2.7</td><td rowspan="1" colspan="1">3.9</td><td rowspan="1" colspan="1">3.1</td></tr><tr><td rowspan="1" colspan="1">- Depth</td><td rowspan="1" colspan="1"/><td rowspan="1" colspan="1"/><td rowspan="1" colspan="1">3.6</td><td rowspan="1" colspan="1">2.3</td><td rowspan="1" colspan="1"/><td rowspan="1" colspan="1"/></tr><tr><td rowspan="1" colspan="1">Metasomal segment II:</td><td rowspan="1" colspan="6"/></tr><tr><td rowspan="1" colspan="1">- Length</td><td rowspan="1" colspan="1">4.1</td><td rowspan="1" colspan="1">3.6</td><td rowspan="1" colspan="1">5.6</td><td rowspan="1" colspan="1">3.2</td><td rowspan="1" colspan="1">4.3</td><td rowspan="1" colspan="1">3.2</td></tr><tr><td rowspan="1" colspan="1">- Width</td><td rowspan="1" colspan="1">3.0</td><td rowspan="1" colspan="1">3.4</td><td rowspan="1" colspan="1">4.0</td><td rowspan="1" colspan="1">2.4</td><td rowspan="1" colspan="1">3.5</td><td rowspan="1" colspan="1">2.7</td></tr><tr><td rowspan="1" colspan="1">- Depth</td><td rowspan="1" colspan="1"/><td rowspan="1" colspan="1"/><td rowspan="1" colspan="1">3.6</td><td rowspan="1" colspan="1">2.1</td><td rowspan="1" colspan="1"/><td rowspan="1" colspan="1"/></tr><tr><td rowspan="1" colspan="1">Metasomal segment III:</td><td rowspan="1" colspan="6"/></tr><tr><td rowspan="1" colspan="1">- Length</td><td rowspan="1" colspan="1">4.4</td><td rowspan="1" colspan="1">4.1</td><td rowspan="1" colspan="1">6.1</td><td rowspan="1" colspan="1">3.4</td><td rowspan="1" colspan="1">4.7</td><td rowspan="1" colspan="1">3.6</td></tr><tr><td rowspan="1" colspan="1">- Width</td><td rowspan="1" colspan="1">2.8</td><td rowspan="1" colspan="1">3.3</td><td rowspan="1" colspan="1">3.7</td><td rowspan="1" colspan="1">2.3</td><td rowspan="1" colspan="1">3.4</td><td rowspan="1" colspan="1">2.7</td></tr><tr><td rowspan="1" colspan="1">- Depth</td><td rowspan="1" colspan="1"/><td rowspan="1" colspan="1"/><td rowspan="1" colspan="1">3.6</td><td rowspan="1" colspan="1">2.1</td><td rowspan="1" colspan="1"/><td rowspan="1" colspan="1"/></tr><tr><td rowspan="1" colspan="1">Metasomal segment IV</td><td rowspan="1" colspan="1"/><td rowspan="1" colspan="1"/><td rowspan="1" colspan="1"/><td rowspan="1" colspan="1"/><td rowspan="1" colspan="1"/><td rowspan="1" colspan="1"/></tr><tr><td rowspan="1" colspan="1">- Length</td><td rowspan="1" colspan="1">5.0</td><td rowspan="1" colspan="1">4.4</td><td rowspan="1" colspan="1">6.5</td><td rowspan="1" colspan="1">3.8</td><td rowspan="1" colspan="1">5.2</td><td rowspan="1" colspan="1">4.2</td></tr><tr><td rowspan="1" colspan="1">- Width</td><td rowspan="1" colspan="1">2.6</td><td rowspan="1" colspan="1">3.0</td><td rowspan="1" colspan="1">3.5</td><td rowspan="1" colspan="1">2.1</td><td rowspan="1" colspan="1">3.2</td><td rowspan="1" colspan="1">2.5</td></tr><tr><td rowspan="1" colspan="1">- Depth</td><td rowspan="1" colspan="1"/><td rowspan="1" colspan="1"/><td rowspan="1" colspan="1">3.5</td><td rowspan="1" colspan="1">2.0</td><td rowspan="1" colspan="1"/><td rowspan="1" colspan="1"/></tr><tr><td rowspan="1" colspan="1">Metasomal segment V</td><td rowspan="1" colspan="6"/></tr><tr><td rowspan="1" colspan="1">- Length</td><td rowspan="1" colspan="1">8.2</td><td rowspan="1" colspan="1">7.1</td><td rowspan="1" colspan="1">10.3</td><td rowspan="1" colspan="1">6.0</td><td rowspan="1" colspan="1">8.1</td><td rowspan="1" colspan="1">6.7</td></tr><tr><td rowspan="1" colspan="1">- Width</td><td rowspan="1" colspan="1">2.3</td><td rowspan="1" colspan="1">2.8</td><td rowspan="1" colspan="1">3.2</td><td rowspan="1" colspan="1">2.0</td><td rowspan="1" colspan="1">2.9</td><td rowspan="1" colspan="1">2.4</td></tr><tr><td rowspan="1" colspan="1">- Depth</td><td rowspan="1" colspan="1"/><td rowspan="1" colspan="1"/><td rowspan="1" colspan="1">3.4</td><td rowspan="1" colspan="1">1.8</td><td rowspan="1" colspan="1"/><td rowspan="1" colspan="1"/></tr><tr><td rowspan="1" colspan="1">Telson:</td><td rowspan="1" colspan="1"/><td rowspan="1" colspan="1"/><td rowspan="1" colspan="1"/><td rowspan="1" colspan="1"/><td rowspan="1" colspan="1"/><td rowspan="1" colspan="1"/></tr><tr><td rowspan="1" colspan="1">- Length</td><td rowspan="1" colspan="1">8.7</td><td rowspan="1" colspan="1">7.5</td><td rowspan="1" colspan="1">10.2</td><td rowspan="1" colspan="1">5.6</td><td rowspan="1" colspan="1">7.6</td><td rowspan="1" colspan="1">6.7</td></tr><tr><td rowspan="1" colspan="1">- Width</td><td rowspan="1" colspan="1"/><td rowspan="1" colspan="1"/><td rowspan="1" colspan="1">4.1</td><td rowspan="1" colspan="1">2.2</td><td rowspan="1" colspan="1"/><td rowspan="1" colspan="1"/></tr><tr><td rowspan="1" colspan="1">- Depth</td><td rowspan="1" colspan="1"/><td rowspan="1" colspan="1"/><td rowspan="1" colspan="1">4.0</td><td rowspan="1" colspan="1">2.1</td><td rowspan="1" colspan="1"/><td rowspan="1" colspan="1"/></tr><tr><td rowspan="1" colspan="1">Pedipalp femur:</td><td rowspan="1" colspan="1"/><td rowspan="1" colspan="1"/><td rowspan="1" colspan="1"/><td rowspan="1" colspan="1"/><td rowspan="1" colspan="1"/><td rowspan="1" colspan="1"/></tr><tr><td rowspan="1" colspan="1">- Length</td><td rowspan="1" colspan="1">7.2</td><td rowspan="1" colspan="1">6.6</td><td rowspan="1" colspan="1">7.9</td><td rowspan="1" colspan="1">4.7</td><td rowspan="1" colspan="1">5.3</td><td rowspan="1" colspan="1">5.4</td></tr><tr><td rowspan="1" colspan="1">- Width</td><td rowspan="1" colspan="1">3.3</td><td rowspan="1" colspan="1">3.0</td><td rowspan="1" colspan="1">3.6</td><td rowspan="1" colspan="1">2.1</td><td rowspan="1" colspan="1">2.4</td><td rowspan="1" colspan="1">2.4</td></tr><tr><td rowspan="1" colspan="1">- Depth</td><td rowspan="1" colspan="1"/><td rowspan="1" colspan="1"/><td rowspan="1" colspan="1">3.3</td><td rowspan="1" colspan="1">1.9</td><td rowspan="1" colspan="1"/><td rowspan="1" colspan="1"/></tr><tr><td rowspan="1" colspan="1">Pedipalp patella:</td><td rowspan="1" colspan="6"/></tr><tr><td rowspan="1" colspan="1">- Length</td><td rowspan="1" colspan="1">7.2</td><td rowspan="1" colspan="1">7.0</td><td rowspan="1" colspan="1">8.2</td><td rowspan="1" colspan="1">4.5</td><td rowspan="1" colspan="1">5.8</td><td rowspan="1" colspan="1">5.8</td></tr><tr><td rowspan="1" colspan="1">- Width</td><td rowspan="1" colspan="1">3.4</td><td rowspan="1" colspan="1">3.1</td><td rowspan="1" colspan="1">3.5</td><td rowspan="1" colspan="1">2.7</td><td rowspan="1" colspan="1">2.5</td><td rowspan="1" colspan="1">2.5</td></tr><tr><td rowspan="1" colspan="1">- Depth</td><td rowspan="1" colspan="1"/><td rowspan="1" colspan="1"/><td rowspan="1" colspan="1">4.0</td><td rowspan="1" colspan="1">2.6</td><td rowspan="1" colspan="1"/><td rowspan="1" colspan="1"/></tr><tr><td rowspan="1" colspan="1">Chela</td><td rowspan="1" colspan="6"/></tr><tr><td rowspan="1" colspan="1">- Length (chela)</td><td rowspan="1" colspan="1">15.1</td><td rowspan="1" colspan="1">13.8</td><td rowspan="1" colspan="1">16.5</td><td rowspan="1" colspan="1">9.3</td><td rowspan="1" colspan="1">11.9</td><td rowspan="1" colspan="1">12.5</td></tr><tr><td rowspan="1" colspan="1">- Length (manus)</td><td rowspan="1" colspan="1"/><td rowspan="1" colspan="1"/><td rowspan="1" colspan="1">9.1</td><td rowspan="1" colspan="1">5.6</td><td rowspan="1" colspan="1"/><td rowspan="1" colspan="1"/></tr><tr><td rowspan="1" colspan="1">- Width</td><td rowspan="1" colspan="1">5.8</td><td rowspan="1" colspan="1">5.5</td><td rowspan="1" colspan="1">7.5</td><td rowspan="1" colspan="1">4.3</td><td rowspan="1" colspan="1">5.9</td><td rowspan="1" colspan="1">5.1</td></tr><tr><td rowspan="1" colspan="1">- Depth</td><td rowspan="1" colspan="1"/><td rowspan="1" colspan="1"/><td rowspan="1" colspan="1">5.9</td><td rowspan="1" colspan="1">3.5</td><td rowspan="1" colspan="1"/><td rowspan="1" colspan="1"/></tr><tr><td rowspan="1" colspan="1">Movable finger-Length</td><td rowspan="1" colspan="1">7.5</td><td rowspan="1" colspan="1">8.1</td><td rowspan="1" colspan="1">9.9</td><td rowspan="1" colspan="1">5.5</td><td rowspan="1" colspan="1">6.8</td><td rowspan="1" colspan="1">7.0</td></tr><tr><td rowspan="1" colspan="1">Pectinal teeth (left/right)</td><td rowspan="1" colspan="1">5/5</td><td rowspan="1" colspan="1">7/7</td><td rowspan="1" colspan="1">5/5</td><td rowspan="1" colspan="1">7/7</td><td rowspan="1" colspan="1">8/7</td><td rowspan="1" colspan="1">8/7</td></tr></tbody></table></table-wrap></tp:treatment-sec><ref-list><ref id="B24"><mixed-citation xmlns:xlink="http://www.w3.org/1999/xlink" xlink:type="simple"><person-group><name name-style="western"><surname>Kovařík</surname><given-names>F</given-names></name></person-group> (<year>2000b</year>) <article-title>Revision of family Scorpiopidae (Scorpiones),with descriptions of six new species.Acta Soc. Zool.</article-title><source>Bohem</source><volume>64</volume>: <fpage>153</fpage>-<lpage>201</lpage>.</mixed-citation></ref><ref id="B19"><mixed-citation xmlns:xlink="http://www.w3.org/1999/xlink" xlink:type="simple"><person-group><name name-style="western"><surname>Hirst</surname><given-names>S</given-names></name></person-group> (<year>1911</year>) <source>Descriptions of new scorpions. Annals and Magazine of Natural History, 8 (8): 462–473.</source> doi: <ext-link ext-link-type="uri" xlink:href="http://dx.doi.org/10.1080/00222931108693056" xlink:type="simple">10.1080/00222931108693056</ext-link></mixed-citation></ref><ref id="B3"><mixed-citation xmlns:xlink="http://www.w3.org/1999/xlink" xlink:type="simple"><person-group><name name-style="western"><surname>Di</surname><given-names>ZY</given-names></name><name name-style="western"><surname>He</surname><given-names>YW</given-names></name><name name-style="western"><surname>Cao</surname><given-names>ZJ</given-names></name><name name-style="western"><surname>Wu</surname><given-names>YL</given-names></name><name name-style="western"><surname>Li</surname><given-names>WX</given-names></name></person-group> (<year>2011a</year>) <article-title>The first record of the family Euscorpiidae (Arachnida: Scorpiones) from Central China, with a key of Chinese species of the genus <italic>Scorpiops</italic>.</article-title><source>Euscorpius</source><volume>116</volume>: <fpage>1</fpage>-<lpage>11</lpage>.</mixed-citation></ref><ref id="B51"><mixed-citation xmlns:xlink="http://www.w3.org/1999/xlink" xlink:type="simple"><person-group><name name-style="western"><surname>Vachon</surname><given-names>M</given-names></name></person-group> (<year>1973</year>) <article-title>[1974] Etude des caractères utilisés pour classer les familles et les genres de Scorpions (Arachnides). 1. La trichobothriotaxie en arachnologie. Sigles trichobothriaux et types de trichobothriotaxie chez les Scorpions. Bulletin du Muséum national d’Histoire naturelle, Paris, 3e sér.</article-title><source>,</source><volume>140</volume>: <fpage>857</fpage>-<lpage>958</lpage>.</mixed-citation></ref></ref-list></tp:taxon-treatment>
