# Supplementary material for: Notes on the scorpions (Arachnida, Scorpiones) from Xizang with the redescription of Scorpiops jendeki Kovařík, 2000 (Scorpiones, Euscorpiidae) from Yunnan (China)
Source: Zookeys. 2013 May 17;(301):51–99. doi: 10.3897/zookeys.301.4608 (PMC3689136; doi:10.3897/zookeys.301.4608)
Supplement: XML Treatment for Scorpiops jendeki [file zookeys.301.4608-treatment27.xml]

<!DOCTYPE tp:taxon-treatment
  PUBLIC "-//TaxonX//DTD Taxonomic Treatment Publishing DTD v0 20100105//EN" "tax-treatment-NSO.dtd">
<tp:taxon-treatment xmlns:tp="http://www.plazi.org/taxpub"><tp:treatment-meta><mixed-citation publication-type="journal"><person-group><name><surname>Di</surname><given-names>Zhiyong</given-names></name><name><surname>Xu</surname><given-names>Xiaobo</given-names></name><name><surname>Cao</surname><given-names>Zhijian</given-names></name><name><surname>Wu</surname><given-names>Yingliang</given-names></name><name><surname>Li</surname><given-names>Wenxin</given-names></name></person-group><article-title>Notes on the scorpions (Arachnida, Scorpiones) from Xizang with the redescription of 
                    <italic>Scorpiops jendeki</italic> Kovařík, 2000 (Scorpiones, Euscorpiidae) from Yunnan (China)</article-title><source>Zookeys</source><day>17</day><month>5</month><year>2013</year><volume>2013</volume><issue>301</issue><fpage>51</fpage><lpage>99</lpage><pub-id pub-id-type="doi">10.3897/zookeys.301.4608</pub-id></mixed-citation></tp:treatment-meta><tp:nomenclature><tp:taxon-name>
                            <tp:taxon-name-part taxon-name-part-type="genus">Scorpiops</tp:taxon-name-part>
                            <tp:taxon-name-part taxon-name-part-type="species">jendeki</tp:taxon-name-part>
                        <object-id xmlns:xlink="http://www.w3.org/1999/xlink" xlink:type="simple">http://species-id.net/wiki/Scorpiops_jendeki</object-id>
								</tp:taxon-name><tp:taxon-authority>Kovařík, 2000</tp:taxon-authority><xref ref-type="fig" rid="F19">Figures 119</xref><xref ref-type="fig" rid="F21">–135</xref><xref ref-type="table" rid="T3">, Table 3</xref><tp:nomenclature-citation-list><tp:nomenclature-citation><tp:taxon-name>Scorpiops jendeki</tp:taxon-name><comment> Kovařík, 2000: 180, 182, figs 59–60, tabs 1–3.</comment></tp:nomenclature-citation><tp:nomenclature-citation><tp:taxon-name>Scorpiops hardwickii jendeki</tp:taxon-name><comment>: Kovařík, 1994: 62, figs 7–13, tab. 1; Fet, 2000b: 492.</comment></tp:nomenclature-citation><tp:nomenclature-citation><tp:taxon-name>Scorpiops jendeki</tp:taxon-name><comment>: Di et al., 2011b: 29–30, figs 118–122.</comment></tp:nomenclature-citation></tp:nomenclature-citation-list></tp:nomenclature><tp:treatment-sec sec-type="Type locality"><title>Type locality.</title><p>China, Yunnan, Gaoligongshan Nature Reserve 100 km west of Baoshan.</p></tp:treatment-sec><tp:treatment-sec sec-type="Type material"><title>Type material.</title><p>Holotype, female, China, Yunnan, Gaoligongshan Nature Reserve 100 km west of Baoshan; 1 female paratype (NMPC), 4 females paratypes (FKCP),14–21/6/1993, E. Jendek and O. Sausa leg.</p></tp:treatment-sec><tp:treatment-sec sec-type="Material examined"><title>Material examined.</title><p>3 females and 1 immature male (MHBU, Ar.- MHBU- YNLL0801–4, 0804 is male), China, Yunnan Province, Baoshan City, Longling County, 7/2008, Ji-Shan Xu and Zhen-Hua Gao leg.</p></tp:treatment-sec><tp:treatment-sec sec-type="Diagnosis"><title>Diagnosis.</title><p>Total length is 30–42.1 mm. Patella with 17 external trichobothria (5 <italic>eb</italic>, 2 <italic>esb</italic>, 2 <italic>em</italic>, 4 <italic>est</italic>, 4 <italic>et</italic>) (<xref ref-type="fig" rid="F20">Fig. 127</xref>) and 6–7 ventral trichobothria (6 specimens, <xref ref-type="fig" rid="F20">Fig. 128</xref>). Pectinal teeth count 4–5. Both males and females have fingers of pedipalps straight, without any flexure. The carapace bears very sparse large granules.</p><p><italic><tp:taxon-name>Scorpiops jendeki</tp:taxon-name></italic> appears to be closely related to <italic><tp:taxon-name>Scorpiops hardwickei</tp:taxon-name></italic> (Gervais, 1843), both species have the same number of external and ventral trichobothria on the patella, and a similar length/width ratio of chela; however, in the latter the fingers of pedipalps are strongly flexed.</p></tp:treatment-sec><tp:treatment-sec sec-type="Description"><title>Description.</title><p>(based on female specimen: Ar.- MHBU -YNMH0801).</p><p><italic>Coloration</italic>: mainly yellow. Carapace red brown with yellow stripe. Median and lateral ocular tubercles black. Tergites mostly dark red brown to dark brown with yellow stripe. Metasoma segments dark red brown to dark brown. Vesicle red yellow brown with brown stripe and a red brown aculeus. Chelicerae yellow brown with fingers dark red brown gradually lighter toward the tip. Pedipalp femur and patella dark red brown, chela manus and fingers red brown. Legs red brown with yellow stripe, tarsi yellow brown. Tarsal ungues yellowish brown. Sternum, genital operculum and sternites pale brown. Pectines yellowish.</p><p><!--PageBreak--><italic>Morphology</italic>. <italic>Prosoma</italic>: Carapace with sparse, big granules (<xref ref-type="fig" rid="F20">Fig. 120</xref>); anterior edge with big granules, lateral and posterior edges smooth; lateral furrow broad, anterior median furrow broad and moderately deep, posterior median furrow deep; margin behind lateral eyes with granules, other margins smooth. Median eyes situated ante<!--PageBreak--><!--PageBreak-->riorly compared to center of carapace; three pairs of lateral ocelli, posterior smallest (<xref ref-type="fig" rid="F20">Fig. 123</xref>). Median ocular tubercle smooth with a pair of median eyes which are much larger than lateral eyes, and a median furrow. Lateral ocular tubercle with some granules around eyes.</p><p><italic>Mesosoma</italic>: Tergites sparsely covered with coarse granules, posterior part of tergites with bigger granules; tergites III‒VI with a median swell and two pairs of lateral carinae (shaped by bigger granules). Pectinal teeth count 4/4, fulcra absent (<xref ref-type="fig" rid="F20">Fig. 124</xref>). Genital operculum subtriangular. Sternites smooth and shiny; segment VII with 4 smooth ventral carinae.</p><p><italic>Metasoma</italic>: Tegument coarse. Segments II to V longer than wide; segments I to V with respectively 10-8-8-8-7 carinae; ventromedian, ventrolateral carinae stronger distally, dorsal carinae with small granules, lateral carinae weaker distally; segment V carinae with smaller granules dorsally and larger serration ventrally (<xref ref-type="fig" rid="F20">Fig. 129</xref>). Vesicle with few setae and granules. Aculeus short and slightly curved (<xref ref-type="fig" rid="F20">Fig. 130</xref>). The boundary between vesicle and aculeus not sharp.</p><p><!--PageBreak--><italic>Pedipalps</italic>: Tegument coarse. Femur with external, dorsointernal, dorsoexternal, ventrointernal, ventroexternal and internal carinae with round granules; tegument with few small granules dorsally (<xref ref-type="fig" rid="F20">Fig. 125</xref>) and smooth ventrally. Patella (<xref ref-type="fig" rid="F20">Figs 126–128</xref>) with dorsointernal, dorsoexternal, ventrointernal, ventroexternal and external carinae with round granules; two large spinoid granules present on the internal aspect; tegument with few granules dorsally and ventrally nearly smooth. Trichobothrial pattern C, neobothriotaxic (<xref ref-type="bibr" rid="B51">Vachon 1974</xref>); patella with 17 external trichobothria (5 <italic>eb</italic>, 2 <italic>esb</italic>, 2 <italic>em</italic>, 4 <italic>est</italic>, 4 <italic>et</italic>), 6 ventral trichobothria. Chela with length/width ratio: 2.2 in adult males and 2.2–2.4 in adult females (2.2 on female holotype and a male specimen in <xref ref-type="bibr" rid="B24">Kovařík 2000b</xref>: 160, tab. 1) (<xref ref-type="fig" rid="F20">Figs 131</xref>–<xref ref-type="fig" rid="F21">135</xref>). Chela with dorsal marginal, external secondary, and ventrointernal carinae granulated. For position and distribution of trichobothria on the tibia of pedipalp see (<xref ref-type="fig" rid="F21">Figs 132–135</xref>).</p><p><italic>Chelicerae</italic>: Tegument smooth. Movable finger with 4 teeth on dorsal edge, 4 teeth on ventral edge. Fixed finger with 3 teeth on dorsal edge (<xref ref-type="fig" rid="F20">Figs 121, 122</xref>).</p><p><italic>Legs</italic>: Tegument coarsely granular dorsally, except basitarsi and telotarsi, smooth ventrally. Femur dorsal surface with few small granules, external surface with a granular carina, internal surface with two granular carinae. Patella internally with a dentate carina. Tibia with few setae and small granules, without spurs. Basitarsi with some spinules, few setae and 2 lateral pedal spurs. Tarsi ventrally with one row of short spinules and few setae. Tarsal ungues curved and hook-like.</p><fig id="F19" position="float" orientation="portrait"><label>Figure 119.</label><caption><p>Habitus of <italic><tp:taxon-name>Scorpiops jendeki</tp:taxon-name></italic> from Longling County, female, dorsal view.</p></caption><graphic xmlns:xlink="http://www.w3.org/1999/xlink" xlink:href="ZooKeys-301-051-g019.jpg" position="float" orientation="portrait" xlink:type="simple"/></fig><fig id="F20" position="float" orientation="portrait"><label>Figures 120–131.</label><caption><p><italic><tp:taxon-name>Scorpiops jendeki</tp:taxon-name></italic> from Longling County, female. <bold>120</bold> Carapace <bold>121–122</bold> Chelicera, dorsal and ventral aspects <bold>123</bold> Lateral eyes <bold>124</bold> Genital operculum and pectines <bold>125</bold> Femur dorsal aspect <bold>126–128</bold> Patella dorsal, external and ventral aspects <bold>129</bold> Metasomal segment V, ventral aspect <bold>130</bold> Telson, lateral aspect <bold>131</bold> Dentate margin of movable finger, showing rows of granules.</p></caption><graphic xmlns:xlink="http://www.w3.org/1999/xlink" xlink:href="ZooKeys-301-051-g020.jpg" position="float" orientation="portrait" xlink:type="simple"/></fig><fig id="F21" position="float" orientation="portrait"><label>Figures 132–135.</label><caption><p><italic><tp:taxon-name>Scorpiops jendeki</tp:taxon-name></italic> from Longling County, female. Chela dorsal, external, ventral and internal aspects.</p></caption><graphic xmlns:xlink="http://www.w3.org/1999/xlink" xlink:href="ZooKeys-301-051-g021.jpg" position="float" orientation="portrait" xlink:type="simple"/></fig></tp:treatment-sec><tp:treatment-sec sec-type="Variation"><title>Variation.</title><p>Female and male materials: coloration and morphology are very similar to holotype. Sexual dimorphism is not distinct. Total length is 30–42.1mm. 6–7 ventral trichobothria on the patella of pedipalps. Pectinal teeth count 4–5. Measurements in <xref ref-type="table" rid="T3">Table 3</xref>.</p></tp:treatment-sec><tp:treatment-sec sec-type="Ecology"><title>Ecology.</title><p>This species is uncommon, collected from moist mixed forest and in the bark or leavers and moss.</p></tp:treatment-sec><tp:treatment-sec sec-type="Distribution"><title>Distribution.</title><p>Yunnan (China).</p></tp:treatment-sec><tp:treatment-sec><!--Section generated to contain objects referenced in tp:taxon-treatment.--><table-wrap id="T3" position="float" orientation="portrait"><label>Table 3.</label><caption><p>Measurements (in mm) of <italic><tp:taxon-name>Scorpiops pococki</tp:taxon-name></italic>, and <italic><tp:taxon-name>Scorpiops jendeki</tp:taxon-name></italic>. * Data from <xref ref-type="bibr" rid="B24">Kovařík, 2000b</xref>.&lt;br/&gt;</p></caption><table><tbody><tr><th rowspan="1" colspan="1"><bold>Species&lt;br/&gt; Contents</bold></th><th rowspan="1" colspan="2"><bold><italic><tp:taxon-name>Scorpiops pococki</tp:taxon-name></italic></bold></th><th rowspan="1" colspan="2"><bold>*<italic><tp:taxon-name>Scorpiops jendeki</tp:taxon-name></italic></bold></th><th rowspan="1" colspan="2"><bold><italic><tp:taxon-name>Scorpiops jendeki</tp:taxon-name></italic></bold></th></tr><tr><th rowspan="1" colspan="1"><bold>Sex</bold></th><th rowspan="1" colspan="1"><bold>Male&lt;br/&gt; HT (MHBU)</bold></th><th rowspan="1" colspan="1"><bold>Female&lt;br/&gt; PT (MHBU)</bold></th><th rowspan="1" colspan="1"><bold>Male&lt;br/&gt; (FKCP)</bold></th><th rowspan="1" colspan="1"><bold>Female&lt;br/&gt; HT (FKCP)</bold></th><th rowspan="1" colspan="1"><bold>Female&lt;br/&gt; (YNLL0801)</bold></th><th rowspan="1" colspan="1"><bold>Female&lt;br/&gt; (YNLL0802)</bold></th></tr><tr><td rowspan="1" colspan="1">Total length</td><td rowspan="1" colspan="1">40.0</td><td rowspan="1" colspan="1">45.7</td><td rowspan="1" colspan="1">32.2</td><td rowspan="1" colspan="1">42.1</td><td rowspan="1" colspan="1">22.8</td><td rowspan="1" colspan="1">20.8</td></tr><tr><td rowspan="1" colspan="1">Carapace:</td><td rowspan="1" colspan="1"/><td rowspan="1" colspan="1"/><td rowspan="1" colspan="1"/><td rowspan="1" colspan="1"/><td rowspan="1" colspan="1"/><td rowspan="1" colspan="1"/></tr><tr><td rowspan="1" colspan="1">-Length</td><td rowspan="1" colspan="1">6.2</td><td rowspan="1" colspan="1">7.1</td><td rowspan="1" colspan="1">4.5</td><td rowspan="1" colspan="1">5.1</td><td rowspan="1" colspan="1">3.1</td><td rowspan="1" colspan="1">2.9</td></tr><tr><td rowspan="1" colspan="1">- Anterior width</td><td rowspan="1" colspan="1">3.6</td><td rowspan="1" colspan="1">4.1</td><td rowspan="1" colspan="1"/><td rowspan="1" colspan="1"/><td rowspan="1" colspan="1">1.6</td><td rowspan="1" colspan="1">16.</td></tr><tr><td rowspan="1" colspan="1">- Posterior width</td><td rowspan="1" colspan="1">6.3</td><td rowspan="1" colspan="1">7.2</td><td rowspan="1" colspan="1">4.8</td><td rowspan="1" colspan="1">5.9</td><td rowspan="1" colspan="1">3.3</td><td rowspan="1" colspan="1">3.2</td></tr><tr><td rowspan="1" colspan="1">Metasomal segment I:</td><td rowspan="1" colspan="1"/><td rowspan="1" colspan="1"/><td rowspan="1" colspan="1"/><td rowspan="1" colspan="1"/><td rowspan="1" colspan="1"/><td rowspan="1" colspan="1"/></tr><tr><td rowspan="1" colspan="1">- Length</td><td rowspan="1" colspan="1">2.2</td><td rowspan="1" colspan="1">2.5</td><td rowspan="1" colspan="1">1.9</td><td rowspan="1" colspan="1">2.1</td><td rowspan="1" colspan="1">1.3</td><td rowspan="1" colspan="1">1.1</td></tr><tr><td rowspan="1" colspan="1">- Width</td><td rowspan="1" colspan="1">2.4</td><td rowspan="1" colspan="1">2.2</td><td rowspan="1" colspan="1"/><td rowspan="1" colspan="1"/><td rowspan="1" colspan="1">1.6</td><td rowspan="1" colspan="1">1.5</td></tr><tr><td rowspan="1" colspan="1">- Depth</td><td rowspan="1" colspan="1">2.0</td><td rowspan="1" colspan="1">2.2</td><td rowspan="1" colspan="1">2.4</td><td rowspan="1" colspan="1">2.6</td><td rowspan="1" colspan="1">1.3</td><td rowspan="1" colspan="1">1.3</td></tr><tr><td rowspan="1" colspan="1">Metasomal segment II:</td><td rowspan="1" colspan="1"/><td rowspan="1" colspan="1"/><td rowspan="1" colspan="1"/><td rowspan="1" colspan="1"/><td rowspan="1" colspan="1"/><td rowspan="1" colspan="1"/></tr><tr><td rowspan="1" colspan="1">- Length</td><td rowspan="1" colspan="1">2.8</td><td rowspan="1" colspan="1">2.8</td><td rowspan="1" colspan="1">2.1</td><td rowspan="1" colspan="1">2.5</td><td rowspan="1" colspan="1">1.5</td><td rowspan="1" colspan="1">1.4</td></tr><tr><td rowspan="1" colspan="1">- Width</td><td rowspan="1" colspan="1">2.1</td><td rowspan="1" colspan="1">2.3</td><td rowspan="1" colspan="1">2.1</td><td rowspan="1" colspan="1">2.3</td><td rowspan="1" colspan="1">1.4</td><td rowspan="1" colspan="1">1.3</td></tr><tr><td rowspan="1" colspan="1">- Depth</td><td rowspan="1" colspan="1">1.9</td><td rowspan="1" colspan="1">2.0</td><td rowspan="1" colspan="1"/><td rowspan="1" colspan="1"/><td rowspan="1" colspan="1">1.2</td><td rowspan="1" colspan="1">1.1</td></tr><tr><td rowspan="1" colspan="1">Metasomal segment III:</td><td rowspan="1" colspan="1"/><td rowspan="1" colspan="1"/><td rowspan="1" colspan="1"/><td rowspan="1" colspan="1"/><td rowspan="1" colspan="1"/><td rowspan="1" colspan="1"/></tr><tr><td rowspan="1" colspan="1">- Length</td><td rowspan="1" colspan="1">3.0</td><td rowspan="1" colspan="1">3.1</td><td rowspan="1" colspan="1">2.3</td><td rowspan="1" colspan="1">2.6</td><td rowspan="1" colspan="1">1.5</td><td rowspan="1" colspan="1">1.6</td></tr><tr><td rowspan="1" colspan="1">- Width</td><td rowspan="1" colspan="1">2.0</td><td rowspan="1" colspan="1">2.2</td><td rowspan="1" colspan="1">2.0</td><td rowspan="1" colspan="1">2.1</td><td rowspan="1" colspan="1">1.3</td><td rowspan="1" colspan="1">1.2</td></tr><tr><td rowspan="1" colspan="1">- Depth</td><td rowspan="1" colspan="1">2.0</td><td rowspan="1" colspan="1">2.1</td><td rowspan="1" colspan="1"/><td rowspan="1" colspan="1"/><td rowspan="1" colspan="1">1.1</td><td rowspan="1" colspan="1">1.1</td></tr><tr><td rowspan="1" colspan="1">Metasomal segment IV</td><td rowspan="1" colspan="1"/><td rowspan="1" colspan="1"/><td rowspan="1" colspan="1"/><td rowspan="1" colspan="1"/><td rowspan="1" colspan="1"/><td rowspan="1" colspan="1"/></tr><tr><td rowspan="1" colspan="1">- Length</td><td rowspan="1" colspan="1">3.5</td><td rowspan="1" colspan="1">3.4</td><td rowspan="1" colspan="1">2.8</td><td rowspan="1" colspan="1">3.1</td><td rowspan="1" colspan="1">1.8</td><td rowspan="1" colspan="1">2.8</td></tr><tr><td rowspan="1" colspan="1">- Width</td><td rowspan="1" colspan="1">1.9</td><td rowspan="1" colspan="1">2.0</td><td rowspan="1" colspan="1">1.9</td><td rowspan="1" colspan="1">2.1</td><td rowspan="1" colspan="1">1.2</td><td rowspan="1" colspan="1">1.1</td></tr><tr><td rowspan="1" colspan="1">- Depth</td><td rowspan="1" colspan="1">2.0</td><td rowspan="1" colspan="1">2.2</td><td rowspan="1" colspan="1"/><td rowspan="1" colspan="1"/><td rowspan="1" colspan="1">1.1</td><td rowspan="1" colspan="1">1.0</td></tr><tr><td rowspan="1" colspan="1">Metasomal segment V</td><td rowspan="1" colspan="1"/><td rowspan="1" colspan="1"/><td rowspan="1" colspan="1"/><td rowspan="1" colspan="1"/><td rowspan="1" colspan="1"/><td rowspan="1" colspan="1"/></tr><tr><td rowspan="1" colspan="1">- Length</td><td rowspan="1" colspan="1">5.4</td><td rowspan="1" colspan="1">5.8</td><td rowspan="1" colspan="1">4.5</td><td rowspan="1" colspan="1">5.4</td><td rowspan="1" colspan="1">2.8</td><td rowspan="1" colspan="1">2.7</td></tr><tr><td rowspan="1" colspan="1">- Width</td><td rowspan="1" colspan="1">1.9</td><td rowspan="1" colspan="1">2.0</td><td rowspan="1" colspan="1">1.9</td><td rowspan="1" colspan="1">2.0</td><td rowspan="1" colspan="1">1.2</td><td rowspan="1" colspan="1">1.1</td></tr><tr><td rowspan="1" colspan="1">- Depth</td><td rowspan="1" colspan="1">1.8</td><td rowspan="1" colspan="1">1.8</td><td rowspan="1" colspan="1"/><td rowspan="1" colspan="1"/><td rowspan="1" colspan="1">1.0</td><td rowspan="1" colspan="1">0.8</td></tr><tr><td rowspan="1" colspan="1">Telson:</td><td rowspan="1" colspan="1"/><td rowspan="1" colspan="1"/><td rowspan="1" colspan="1"/><td rowspan="1" colspan="1"/><td rowspan="1" colspan="1"/><td rowspan="1" colspan="1"/></tr><tr><td rowspan="1" colspan="1">- Length</td><td rowspan="1" colspan="1">5.8</td><td rowspan="1" colspan="1">6.2</td><td rowspan="1" colspan="1">4.9</td><td rowspan="1" colspan="1">4.8</td><td rowspan="1" colspan="1">3.0</td><td rowspan="1" colspan="1">3.0</td></tr><tr><td rowspan="1" colspan="1">- Width</td><td rowspan="1" colspan="1">2.3</td><td rowspan="1" colspan="1">2.4</td><td rowspan="1" colspan="1"/><td rowspan="1" colspan="1"/><td rowspan="1" colspan="1">1.1</td><td rowspan="1" colspan="1">1.1</td></tr><tr><td rowspan="1" colspan="1">- Depth</td><td rowspan="1" colspan="1">2.1</td><td rowspan="1" colspan="1">2.2</td><td rowspan="1" colspan="1"/><td rowspan="1" colspan="1"/><td rowspan="1" colspan="1">1.0</td><td rowspan="1" colspan="1">0.9</td></tr><tr><td rowspan="1" colspan="1">Pedipalp femur:</td><td rowspan="1" colspan="1"/><td rowspan="1" colspan="1"/><td rowspan="1" colspan="1"/><td rowspan="1" colspan="1"/><td rowspan="1" colspan="1"/><td rowspan="1" colspan="1"/></tr><tr><td rowspan="1" colspan="1">- Length</td><td rowspan="1" colspan="1">5.5</td><td rowspan="1" colspan="1">4.3</td><td rowspan="1" colspan="1">3.5</td><td rowspan="1" colspan="1">4.2</td><td rowspan="1" colspan="1">2.2</td><td rowspan="1" colspan="1">2.1</td></tr><tr><td rowspan="1" colspan="1">- Width</td><td rowspan="1" colspan="1">2.4</td><td rowspan="1" colspan="1">2.8</td><td rowspan="1" colspan="1">1.5</td><td rowspan="1" colspan="1">1.6</td><td rowspan="1" colspan="1">1.1</td><td rowspan="1" colspan="1">1.0</td></tr><tr><td rowspan="1" colspan="1">- Depth</td><td rowspan="1" colspan="1">1.9</td><td rowspan="1" colspan="1">2.0</td><td rowspan="1" colspan="1"/><td rowspan="1" colspan="1"/><td rowspan="1" colspan="1">1.0</td><td rowspan="1" colspan="1">0.9</td></tr><tr><td rowspan="1" colspan="1">Pedipalp patella:</td><td rowspan="1" colspan="1"/><td rowspan="1" colspan="1"/><td rowspan="1" colspan="1"/><td rowspan="1" colspan="1"/><td rowspan="1" colspan="1"/><td rowspan="1" colspan="1"/></tr><tr><td rowspan="1" colspan="1">- Length</td><td rowspan="1" colspan="1">5.1</td><td rowspan="1" colspan="1">5.6</td><td rowspan="1" colspan="1">3.7</td><td rowspan="1" colspan="1">4.4</td><td rowspan="1" colspan="1">2.3</td><td rowspan="1" colspan="1">2.4</td></tr><tr><td rowspan="1" colspan="1">- Width</td><td rowspan="1" colspan="1">2.8</td><td rowspan="1" colspan="1">3.1</td><td rowspan="1" colspan="1">1.7</td><td rowspan="1" colspan="1">1.8</td><td rowspan="1" colspan="1">1.1</td><td rowspan="1" colspan="1">1.1</td></tr><tr><td rowspan="1" colspan="1">- Depth</td><td rowspan="1" colspan="1">2.6</td><td rowspan="1" colspan="1">2.8</td><td rowspan="1" colspan="1"/><td rowspan="1" colspan="1"/><td rowspan="1" colspan="1">1.1</td><td rowspan="1" colspan="1">1.0</td></tr><tr><td rowspan="1" colspan="1">Chela</td><td rowspan="1" colspan="1"/><td rowspan="1" colspan="1"/><td rowspan="1" colspan="1"/><td rowspan="1" colspan="1"/><td rowspan="1" colspan="1"/><td rowspan="1" colspan="1"/></tr><tr><td rowspan="1" colspan="1">- Length (chela)</td><td rowspan="1" colspan="1">10.0</td><td rowspan="1" colspan="1">10.8</td><td rowspan="1" colspan="1">7.5</td><td rowspan="1" colspan="1">8.3</td><td rowspan="1" colspan="1">4.4</td><td rowspan="1" colspan="1">4.1</td></tr><tr><td rowspan="1" colspan="1">- Length (manus)</td><td rowspan="1" colspan="1">6.2</td><td rowspan="1" colspan="1">6.6</td><td rowspan="1" colspan="1"/><td rowspan="1" colspan="1"/><td rowspan="1" colspan="1">2.6</td><td rowspan="1" colspan="1">2.6</td></tr><tr><td rowspan="1" colspan="1">- Width</td><td rowspan="1" colspan="1">4.7</td><td rowspan="1" colspan="1">4.9</td><td rowspan="1" colspan="1">3.4</td><td rowspan="1" colspan="1">3..8</td><td rowspan="1" colspan="1">1.8</td><td rowspan="1" colspan="1">1.8</td></tr><tr><td rowspan="1" colspan="1">- Depth</td><td rowspan="1" colspan="1">3.3</td><td rowspan="1" colspan="1">3.5</td><td rowspan="1" colspan="1"/><td rowspan="1" colspan="1"/><td rowspan="1" colspan="1">1.4</td><td rowspan="1" colspan="1">1.2</td></tr><tr><td rowspan="1" colspan="1">Movable finger-Length</td><td rowspan="1" colspan="1">6.1</td><td rowspan="1" colspan="1">6.6</td><td rowspan="1" colspan="1">4.0</td><td rowspan="1" colspan="1">4.6</td><td rowspan="1" colspan="1">2.7</td><td rowspan="1" colspan="1">2.8</td></tr><tr><td rowspan="1" colspan="1">Pectinal teeth (left/right)</td><td rowspan="1" colspan="1">11/10</td><td rowspan="1" colspan="1">9/10</td><td rowspan="1" colspan="1">5/5</td><td rowspan="1" colspan="1">4/4</td><td rowspan="1" colspan="1">4/4</td><td rowspan="1" colspan="1">4/4</td></tr></tbody></table></table-wrap></tp:treatment-sec><ref-list><ref id="B24"><mixed-citation xmlns:xlink="http://www.w3.org/1999/xlink" xlink:type="simple"><person-group><name name-style="western"><surname>Kovařík</surname><given-names>F</given-names></name></person-group> (<year>2000b</year>) <article-title>Revision of family Scorpiopidae (Scorpiones),with descriptions of six new species.Acta Soc. Zool.</article-title><source>Bohem</source><volume>64</volume>: <fpage>153</fpage>-<lpage>201</lpage>.</mixed-citation></ref><ref id="B51"><mixed-citation xmlns:xlink="http://www.w3.org/1999/xlink" xlink:type="simple"><person-group><name name-style="western"><surname>Vachon</surname><given-names>M</given-names></name></person-group> (<year>1973</year>) <article-title>[1974] Etude des caractères utilisés pour classer les familles et les genres de Scorpions (Arachnides). 1. La trichobothriotaxie en arachnologie. Sigles trichobothriaux et types de trichobothriotaxie chez les Scorpions. Bulletin du Muséum national d’Histoire naturelle, Paris, 3e sér.</article-title><source>,</source><volume>140</volume>: <fpage>857</fpage>-<lpage>958</lpage>.</mixed-citation></ref></ref-list></tp:taxon-treatment>
